# Supplementary material for: Cardiovascular adjustments during experimentally induced retraction and locomotion in the invasive terrestrial snail Cornu aspersum (Müller, 1774)
Source: PLoS One. 2026 Jul 31;21(7):e0354962. doi: 10.1371/journal.pone.0354962 (PMC13426994; doi:10.1371/journal.pone.0354962)
Supplement: S1 File — It includes time and pixel intensity from ventricular contractions (Valleys); heart rate and heart rate variability parameters across experimentally induced behavioral states and body size; raw treadmill position data over time; instantaneous heart rate and average speed measured at 5-second intervals. (XLSX) [file pone.0354962.s001.xlsx]

## Sheet: Valleys(systole)
time	value	interval_20s	ID	state
0.701169	57.6528	[0,20]	1	Retracted
2.20367	57.3714	[0,20]	1	Retracted
3.73957	56.5485	[0,20]	1	Retracted
5.1419	55.9749	[0,20]	1	Retracted
6.44407	54.1522	[0,20]	1	Retracted
7.67947	54.509	[0,20]	1	Retracted
9.24875	56.6362	[0,20]	1	Retracted
11.0851	59.3193	[0,20]	1	Retracted
12.3205	60.7012	[0,20]	1	Retracted
14.3573	63.3873	[0,20]	1	Retracted
16.6611	63.4101	[0,20]	1	Retracted
18.0301	59.0333	[0,20]	1	Retracted
19.5993	56.4309	[0,20]	1	Retracted
21.1686	56.2465	(20,40]	1	Retracted
22.5042	58.026	(20,40]	1	Retracted
24.1402	58.5895	(20,40]	1	Retracted
25.7095	58.4519	(20,40]	1	Retracted
27.1786	57.8372	(20,40]	1	Retracted
28.8147	58.5915	(20,40]	1	Retracted
30.4174	58.8712	(20,40]	1	Retracted
32.0534	59.2151	(20,40]	1	Retracted
33.5893	59.1073	(20,40]	1	Retracted
35.025	58.5164	(20,40]	1	Retracted
36.4608	57.3077	(20,40]	1	Retracted
37.8297	56.0218	(20,40]	1	Retracted
39.3656	58.2991	(20,40]	1	Retracted
40.8681	59.1679	(40,60]	1	Retracted
42.2705	59.9389	(40,60]	1	Retracted
43.773	61.0049	(40,60]	1	Retracted
45.4424	61.8409	(40,60]	1	Retracted
47.1786	60.5488	(40,60]	1	Retracted
48.6811	59.3254	(40,60]	1	Retracted
50.1169	58.2953	(40,60]	1	Retracted
51.586	58.4791	(40,60]	1	Retracted
52.8881	58.3847	(40,60]	1	Retracted
54.1903	58.1549	(40,60]	1	Retracted
55.8264	58.8155	(40,60]	1	Retracted
57.2955	58.8189	(40,60]	1	Retracted
58.9649	60.7774	(40,60]	1	Retracted
61.0017	64.8516	(60,80]	1	Retracted
64.0401	66.587	(60,80]	1	Retracted
65.6093	64.2562	(60,80]	1	Retracted
67.0451	61.567	(60,80]	1	Retracted
68.4808	60.3275	(60,80]	1	Retracted
69.9499	58.7845	(60,80]	1	Retracted
71.586	58.2617	(60,80]	1	Retracted
73.1553	58.0321	(60,80]	1	Retracted
74.6244	59.1095	(60,80]	1	Retracted
75.9933	60.0886	(60,80]	1	Retracted
77.5292	61.8375	(60,80]	1	Retracted
79.0651	62.1312	(60,80]	1	Retracted
1.16861	70.5859	[0,20]	2	Retracted
3.6394	70.1051	[0,20]	2	Retracted
6.07679	70.7647	[0,20]	2	Retracted
8.54758	71.3388	[0,20]	2	Retracted
11.0518	69.1906	[0,20]	2	Retracted
13.6895	72.1468	[0,20]	2	Retracted
16.2604	71.5629	[0,20]	2	Retracted
18.798	72.2388	[0,20]	2	Retracted
21.3356	72.0789	(20,40]	2	Retracted
23.8731	72.162	(20,40]	2	Retracted
26.4107	71.8931	(20,40]	2	Retracted
28.9816	71.8559	(20,40]	2	Retracted
31.4858	71.7577	(20,40]	2	Retracted
34.0902	71.7349	(20,40]	2	Retracted
36.7613	73.1056	(20,40]	2	Retracted
39.399	72.7345	(20,40]	2	Retracted
41.9366	71.644	(40,60]	2	Retracted
44.4741	71.9992	(40,60]	2	Retracted
47.0117	73.2137	(40,60]	2	Retracted
49.5159	71.1922	(40,60]	2	Retracted
52.0534	71.3867	(40,60]	2	Retracted
54.6912	71.5345	(40,60]	2	Retracted
57.3623	71.4921	(40,60]	2	Retracted
60	73.796	(40,60]	2	Retracted
62.3372	72.3011	(60,80]	2	Retracted
65.1753	73.4791	(60,80]	2	Retracted
67.8798	73.5573	(60,80]	2	Retracted
70.5843	74.072	(60,80]	2	Retracted
73.2554	73.8662	(60,80]	2	Retracted
75.8598	73.6879	(60,80]	2	Retracted
78.4307	73.4179	(60,80]	2	Retracted
1.00167	68.2335	[0,20]	3	Retracted
2.83806	68.08	[0,20]	3	Retracted
4.60768	67.8809	[0,20]	3	Retracted
6.41068	68.2494	[0,20]	3	Retracted
8.1803	68.9498	[0,20]	3	Retracted
10.0501	68.2989	[0,20]	3	Retracted
11.8197	67.6492	[0,20]	3	Retracted
13.6227	66.5601	[0,20]	3	Retracted
15.4257	68.0692	[0,20]	3	Retracted
17.2955	68.0891	[0,20]	3	Retracted
19.1319	68.0261	[0,20]	3	Retracted
21.0017	67.1695	(20,40]	3	Retracted
22.8715	67.4445	(20,40]	3	Retracted
24.7412	65.9714	(20,40]	3	Retracted
26.611	64.8591	(20,40]	3	Retracted
28.5476	63.1443	(20,40]	3	Retracted
30.4174	65.0805	(20,40]	3	Retracted
32.3205	67.6263	(20,40]	3	Retracted
34.2237	70.6364	(20,40]	3	Retracted
36.1937	69.8564	(20,40]	3	Retracted
38.0968	70.9694	(20,40]	3	Retracted
40	70.0006	(20,40]	3	Retracted
41.8698	70.54	(40,60]	3	Retracted
43.8063	69.8955	(40,60]	3	Retracted
45.7095	70.3233	(40,60]	3	Retracted
47.6127	67.8241	(40,60]	3	Retracted
49.4157	66.5737	(40,60]	3	Retracted
51.2521	64.9506	(40,60]	3	Retracted
53.0885	65.4078	(40,60]	3	Retracted
54.9583	61.8772	(40,60]	3	Retracted
56.7947	61.5304	(40,60]	3	Retracted
58.6644	62.8485	(40,60]	3	Retracted
60.4674	67.7462	(60,80]	3	Retracted
62.404	67.5101	(60,80]	3	Retracted
64.2738	67.4969	(60,80]	3	Retracted
66.177	66.8717	(60,80]	3	Retracted
68.0467	67.9621	(60,80]	3	Retracted
69.9833	65.0932	(60,80]	3	Retracted
71.8531	66.1667	(60,80]	3	Retracted
73.7229	66.773	(60,80]	3	Retracted
75.6594	69.0263	(60,80]	3	Retracted
77.5626	69.0501	(60,80]	3	Retracted
79.4658	70.1409	(60,80]	3	Retracted
0.267112	65.4124	[0,20]	5	Retracted
3.3389	64.492	[0,20]	5	Retracted
6.3773	65.117	[0,20]	5	Retracted
9.3823	63.9032	[0,20]	5	Retracted
12.3539	62.7725	[0,20]	5	Retracted
15.3255	62.2697	[0,20]	5	Retracted
18.3973	61.7401	[0,20]	5	Retracted
21.4357	61.7325	(20,40]	5	Retracted
24.4073	61.22	(20,40]	5	Retracted
27.3456	60.7332	(20,40]	5	Retracted
30.3506	60.6528	(20,40]	5	Retracted
33.2888	59.5785	(20,40]	5	Retracted
36.1603	59.0608	(20,40]	5	Retracted
39.1319	58.7057	(20,40]	5	Retracted
42.0367	59.096	(40,60]	5	Retracted
44.9082	59.1103	(40,60]	5	Retracted
47.7129	60.4419	(40,60]	5	Retracted
50.6177	62.1966	(40,60]	5	Retracted
53.4558	62.6237	(40,60]	5	Retracted
56.2938	62.5569	(40,60]	5	Retracted
59.0985	61.6454	(40,60]	5	Retracted
61.9366	61.54	(60,80]	5	Retracted
64.808	61.4898	(60,80]	5	Retracted
67.6461	61.3867	(60,80]	5	Retracted
70.5175	61.0673	(60,80]	5	Retracted
73.4224	61.1427	(60,80]	5	Retracted
76.2604	61.2022	(60,80]	5	Retracted
79.0985	61.2676	(60,80]	5	Retracted
0.100167	68.749	[0,20]	6	Retracted
1.86978	70.4991	[0,20]	6	Retracted
3.73957	71.1777	[0,20]	6	Retracted
5.60935	70.524	[0,20]	6	Retracted
7.44574	70.3199	[0,20]	6	Retracted
9.31553	71.4456	[0,20]	6	Retracted
11.1519	70.2192	[0,20]	6	Retracted
12.9883	69.836	[0,20]	6	Retracted
14.7913	69.1777	[0,20]	6	Retracted
16.6611	69.2736	[0,20]	6	Retracted
18.5309	69.1087	[0,20]	6	Retracted
20.3005	68.9572	(20,40]	6	Retracted
22.1369	69.3492	(20,40]	6	Retracted
23.9399	70.3556	(20,40]	6	Retracted
25.8097	71.3936	(20,40]	6	Retracted
27.6461	71.3841	(20,40]	6	Retracted
29.5826	71.7508	(20,40]	6	Retracted
31.5192	70.9201	(20,40]	6	Retracted
33.4558	70.3719	(20,40]	6	Retracted
35.3923	68.8631	(20,40]	6	Retracted
37.2621	67.3812	(20,40]	6	Retracted
39.1653	66.5112	(20,40]	6	Retracted
41.0351	66.6874	(40,60]	6	Retracted
42.8715	66.1881	(40,60]	6	Retracted
44.7412	66.083	(40,60]	6	Retracted
46.611	66.0526	(40,60]	6	Retracted
48.4474	66.576	(40,60]	6	Retracted
50.3172	66.3172	(40,60]	6	Retracted
52.187	66.6203	(40,60]	6	Retracted
54.0902	67.0297	(40,60]	6	Retracted
56.0267	67.8583	(40,60]	6	Retracted
57.7295	69.6468	(40,60]	6	Retracted
59.8664	70.9007	(40,60]	6	Retracted
61.7028	69.6497	(60,80]	6	Retracted
63.5726	70.0284	(60,80]	6	Retracted
65.4758	69.7358	(60,80]	6	Retracted
67.3456	69.9008	(60,80]	6	Retracted
69.182	70.072	(60,80]	6	Retracted
71.0184	69.5052	(60,80]	6	Retracted
72.8548	69.8093	(60,80]	6	Retracted
74.7245	70.5753	(60,80]	6	Retracted
76.6277	70.1744	(60,80]	6	Retracted
78.5643	68.8682	(60,80]	6	Retracted
1.5025	72.3592	[0,20]	7	Retracted
3.27212	72.5862	[0,20]	7	Retracted
5.00835	67.1572	[0,20]	7	Retracted
6.74457	64.8278	[0,20]	7	Retracted
8.41402	64.673	[0,20]	7	Retracted
10.1169	73.4543	[0,20]	7	Retracted
11.9533	79.9342	[0,20]	7	Retracted
13.6895	88.1913	[0,20]	7	Retracted
15.3589	90.8087	[0,20]	7	Retracted
17.0284	91.743	[0,20]	7	Retracted
18.7646	86.207	[0,20]	7	Retracted
20.4341	81.5689	(20,40]	7	Retracted
22.1035	72.5207	(20,40]	7	Retracted
23.7396	78.6483	(20,40]	7	Retracted
25.4424	80.4004	(20,40]	7	Retracted
27.0117	73.9103	(20,40]	7	Retracted
28.581	70.1256	(20,40]	7	Retracted
30.1503	69.0964	(20,40]	7	Retracted
31.7195	66.5145	(20,40]	7	Retracted
33.3222	65.5711	(20,40]	7	Retracted
34.8581	63.0011	(20,40]	7	Retracted
36.4608	65.0906	(20,40]	7	Retracted
38.0301	65.6232	(20,40]	7	Retracted
39.6327	67.7664	(20,40]	7	Retracted
41.2354	65.0332	(40,60]	7	Retracted
42.8047	63.0303	(40,60]	7	Retracted
44.4073	63.798	(40,60]	7	Retracted
46.1436	68.7116	(40,60]	7	Retracted
47.7129	68.6255	(40,60]	7	Retracted
49.2821	69.4226	(40,60]	7	Retracted
50.9516	73.7253	(40,60]	7	Retracted
52.621	75.0861	(40,60]	7	Retracted
54.3573	77.9692	(40,60]	7	Retracted
55.9265	75.9351	(40,60]	7	Retracted
57.5626	78.574	(40,60]	7	Retracted
59.1987	71.3603	(40,60]	7	Retracted
60.7679	63.0165	(60,80]	7	Retracted
62.3706	69.9882	(60,80]	7	Retracted
64.0401	66.9779	(60,80]	7	Retracted
65.5426	65.5071	(60,80]	7	Retracted
67.0117	62.4581	(60,80]	7	Retracted
68.5476	65.6491	(60,80]	7	Retracted
70.0167	64.3502	(60,80]	7	Retracted
71.5192	63.0697	(60,80]	7	Retracted
73.0551	65.4203	(60,80]	7	Retracted
74.591	61.9365	(60,80]	7	Retracted
76.1269	58.5692	(60,80]	7	Retracted
77.6294	57.973	(60,80]	7	Retracted
79.2321	60.2587	(60,80]	7	Retracted
1.43573	57.0579	[0,20]	8	Retracted
2.97162	56.3488	[0,20]	8	Retracted
4.50751	56.1997	[0,20]	8	Retracted
6.04341	55.9392	[0,20]	8	Retracted
7.54591	56.576	[0,20]	8	Retracted
9.04841	56.6313	[0,20]	8	Retracted
10.5843	56.307	[0,20]	8	Retracted
12.1536	56.098	[0,20]	8	Retracted
13.6895	55.5986	[0,20]	8	Retracted
15.1586	55.4875	[0,20]	8	Retracted
16.6945	55.7821	[0,20]	8	Retracted
18.1636	55.4875	[0,20]	8	Retracted
19.6995	55.0745	[0,20]	8	Retracted
21.1352	55.2778	(20,40]	8	Retracted
22.7045	54.9731	(20,40]	8	Retracted
24.1736	54.4493	(20,40]	8	Retracted
25.7095	54.1392	(20,40]	8	Retracted
27.212	53.9614	(20,40]	8	Retracted
28.7145	53.8888	(20,40]	8	Retracted
30.217	54.0628	(20,40]	8	Retracted
31.7195	53.7341	(20,40]	8	Retracted
33.222	53.6982	(20,40]	8	Retracted
34.7579	53.4403	(20,40]	8	Retracted
36.2938	53.2051	(20,40]	8	Retracted
37.7963	53.1037	(20,40]	8	Retracted
39.2988	53.5431	(20,40]	8	Retracted
40.8013	53.494	(40,60]	8	Retracted
42.3038	54.4907	(40,60]	8	Retracted
43.773	54.6517	(40,60]	8	Retracted
45.3088	54.6134	(40,60]	8	Retracted
46.8447	54.537	(40,60]	8	Retracted
48.3472	54.257	(40,60]	8	Retracted
49.8497	53.7169	(40,60]	8	Retracted
51.3856	53.6638	(40,60]	8	Retracted
52.8881	53.4328	(40,60]	8	Retracted
54.424	53.7203	(40,60]	8	Retracted
55.9599	53.2057	(40,60]	8	Retracted
57.4624	52.6335	(40,60]	8	Retracted
58.9649	52.3516	(40,60]	8	Retracted
60.4674	53.0493	(60,80]	8	Retracted
62.0033	52.5477	(60,80]	8	Retracted
63.5392	52.9265	(60,80]	8	Retracted
65.0751	53.3716	(60,80]	8	Retracted
66.5776	53.1747	(60,80]	8	Retracted
68.1135	53.1691	(60,80]	8	Retracted
69.6494	53.9789	(60,80]	8	Retracted
71.2187	54.5204	(60,80]	8	Retracted
72.788	53.9587	(60,80]	8	Retracted
74.2905	52.2952	(60,80]	8	Retracted
75.793	53.1022	(60,80]	8	Retracted
77.3623	53.3408	(60,80]	8	Retracted
78.8648	53.26	(60,80]	8	Retracted
2.00334	56.2316	[0,20]	10	Retracted
4.8414	58.4371	[0,20]	10	Retracted
7.64608	51.4032	[0,20]	10	Retracted
9.64942	47.5079	[0,20]	10	Retracted
11.586	46.8077	[0,20]	10	Retracted
13.6895	50.3317	[0,20]	10	Retracted
15.793	51.451	[0,20]	10	Retracted
18.0634	51.6339	[0,20]	10	Retracted
20.0334	53.6684	(20,40]	10	Retracted
22.4374	53.0994	(20,40]	10	Retracted
24.5075	53.3756	(20,40]	10	Retracted
26.9115	51.9042	(20,40]	10	Retracted
28.8815	50.02	(20,40]	10	Retracted
31.0184	48.6394	(20,40]	10	Retracted
33.0551	49.3313	(20,40]	10	Retracted
35.1586	49.0211	(20,40]	10	Retracted
37.2287	49.475	(20,40]	10	Retracted
39.5993	50.9439	(20,40]	10	Retracted
41.803	52.6889	(40,60]	10	Retracted
43.9733	51.5533	(40,60]	10	Retracted
45.9432	52.6383	(40,60]	10	Retracted
48.3806	59.4195	(40,60]	10	Retracted
51.6861	63.1281	(40,60]	10	Retracted
54.7579	59.188	(40,60]	10	Retracted
56.6277	54.6146	(40,60]	10	Retracted
58.6311	52.6634	(40,60]	10	Retracted
60.601	53.3244	(60,80]	10	Retracted
62.7713	55.217	(60,80]	10	Retracted
64.8414	52.9505	(60,80]	10	Retracted
66.9449	52.3704	(60,80]	10	Retracted
68.9482	52.7848	(60,80]	10	Retracted
71.1853	53.9677	(60,80]	10	Retracted
73.1219	55.3857	(60,80]	10	Retracted
75.4591	54.3387	(60,80]	10	Retracted
77.5292	53.501	(60,80]	10	Retracted
79.7663	53.6512	(60,80]	10	Retracted
0.434057	95.1336	[0,20]	11	Retracted
2.60434	95.9804	[0,20]	11	Retracted
4.70785	94.6933	[0,20]	11	Retracted
6.91152	93.7335	[0,20]	11	Retracted
9.04841	91.9334	[0,20]	11	Retracted
11.1853	90.3659	[0,20]	11	Retracted
13.4558	88.4454	[0,20]	11	Retracted
15.7262	88.5655	[0,20]	11	Retracted
18.1302	95.8331	[0,20]	11	Retracted
20.6344	115.353	(20,40]	11	Retracted
22.6711	117.965	(20,40]	11	Retracted
24.9416	108.591	(20,40]	11	Retracted
26.778	104.752	(20,40]	11	Retracted
28.581	105.692	(20,40]	11	Retracted
31.1519	107.373	(20,40]	11	Retracted
33.389	107.969	(20,40]	11	Retracted
35.5259	107.009	(20,40]	11	Retracted
37.5626	105.055	(20,40]	11	Retracted
39.6327	102.926	(20,40]	11	Retracted
41.6694	101.808	(40,60]	11	Retracted
43.7396	97.3339	(40,60]	11	Retracted
45.8431	92.5536	(40,60]	11	Retracted
47.9132	91.8132	(40,60]	11	Retracted
50.1169	92.45	(40,60]	11	Retracted
52.3873	91.7339	(40,60]	11	Retracted
55.0584	92.5316	(40,60]	11	Retracted
57.6294	89.5878	(40,60]	11	Retracted
59.4658	90.4481	(40,60]	11	Retracted
61.5693	90.725	(60,80]	11	Retracted
63.8063	89.1358	(60,80]	11	Retracted
66.3439	85.2222	(60,80]	11	Retracted
68.6477	87.2895	(60,80]	11	Retracted
71.4524	94.9825	(60,80]	11	Retracted
73.6561	112.065	(60,80]	11	Retracted
78.0968	109.967	(60,80]	11	Retracted
79.8331	106.129	(60,80]	11	Retracted
0.634391	112.568	[0,20]	12	Retracted
2.57095	110.151	[0,20]	12	Retracted
4.57429	111.143	[0,20]	12	Retracted
7.44574	108.489	[0,20]	12	Retracted
12.6544	105.829	[0,20]	12	Retracted
14.6244	99.8272	[0,20]	12	Retracted
16.4942	100.582	[0,20]	12	Retracted
18.1636	102.931	[0,20]	12	Retracted
20.4341	104.309	(20,40]	12	Retracted
22.5376	103.593	(20,40]	12	Retracted
24.7078	105.509	(20,40]	12	Retracted
27.0785	104.363	(20,40]	12	Retracted
28.9816	113.942	(20,40]	12	Retracted
32.7546	97.7195	(20,40]	12	Retracted
34.7579	97.1114	(20,40]	12	Retracted
36.7613	96.6698	(20,40]	12	Retracted
38.7646	97.8931	(20,40]	12	Retracted
40.8681	103.155	(40,60]	12	Retracted
43.1386	113.327	(40,60]	12	Retracted
46.5109	100.159	(40,60]	12	Retracted
48.6477	104.598	(40,60]	12	Retracted
50.3172	119.337	(40,60]	12	Retracted
53.9232	127.722	(40,60]	12	Retracted
57.9633	133.058	(40,60]	12	Retracted
60.4341	128.129	(60,80]	12	Retracted
62.7713	124.511	(60,80]	12	Retracted
68.7145	115.471	(60,80]	12	Retracted
72.5543	106.944	(60,80]	12	Retracted
74.4908	108.253	(60,80]	12	Retracted
76.394	109.106	(60,80]	12	Retracted
78.2638	106.995	(60,80]	12	Retracted
1.90317	118.871	[0,20]	13	Retracted
4.07346	119.273	[0,20]	13	Retracted
6.27713	119.711	[0,20]	13	Retracted
8.41402	119.063	[0,20]	13	Retracted
10.5175	119.397	[0,20]	13	Retracted
12.5876	118.443	[0,20]	13	Retracted
14.6578	117.782	[0,20]	13	Retracted
16.8614	118.793	[0,20]	13	Retracted
18.9983	118.538	[0,20]	13	Retracted
21.1018	120.991	(20,40]	13	Retracted
23.172	120.216	(20,40]	13	Retracted
25.2755	121.67	(20,40]	13	Retracted
27.2454	124.274	(20,40]	13	Retracted
29.4157	128.06	(20,40]	13	Retracted
31.4858	129.28	(20,40]	13	Retracted
33.4558	127.129	(20,40]	13	Retracted
35.3589	125.482	(20,40]	13	Retracted
37.1953	125.603	(20,40]	13	Retracted
39.1987	126.302	(20,40]	13	Retracted
41.2354	126.425	(40,60]	13	Retracted
43.1052	122.944	(40,60]	13	Retracted
45.1085	123.608	(40,60]	13	Retracted
47.0451	123.712	(40,60]	13	Retracted
48.9816	123.023	(40,60]	13	Retracted
51.0184	124.763	(40,60]	13	Retracted
53.1219	124.78	(40,60]	13	Retracted
55.192	125.072	(40,60]	13	Retracted
57.1953	124.477	(40,60]	13	Retracted
59.1987	124.105	(40,60]	13	Retracted
61.1018	125.172	(60,80]	13	Retracted
63.0384	125.411	(60,80]	13	Retracted
65.1085	125.044	(60,80]	13	Retracted
67.1786	126.284	(60,80]	13	Retracted
69.182	125.811	(60,80]	13	Retracted
71.1519	125.929	(60,80]	13	Retracted
73.0551	125.122	(60,80]	13	Retracted
74.9917	126.494	(60,80]	13	Retracted
76.995	127.663	(60,80]	13	Retracted
78.9983	127.623	(60,80]	13	Retracted
0.100167	158.579	[0,20]	19	Retracted
2.00334	145.016	[0,20]	19	Retracted
3.53923	141.794	[0,20]	19	Retracted
5.47579	139.841	[0,20]	19	Retracted
7.61269	138.272	[0,20]	19	Retracted
9.21536	124.177	[0,20]	19	Retracted
10.8514	123.175	[0,20]	19	Retracted
12.7546	124.695	[0,20]	19	Retracted
15.025	121.229	[0,20]	19	Retracted
17.0618	125.185	[0,20]	19	Retracted
18.6644	129.1	[0,20]	19	Retracted
20.6678	129.317	(20,40]	19	Retracted
22.3038	132.16	(20,40]	19	Retracted
24.1068	142.408	(20,40]	19	Retracted
26.1102	155.977	(20,40]	19	Retracted
30.0501	154.569	(20,40]	19	Retracted
32.0868	148.101	(20,40]	19	Retracted
33.823	131.775	(20,40]	19	Retracted
35.6928	124.148	(20,40]	19	Retracted
37.2955	122.071	(20,40]	19	Retracted
39.6661	116.173	(20,40]	19	Retracted
41.6694	115.146	(40,60]	19	Retracted
43.6728	111.778	(40,60]	19	Retracted
45.6427	105.799	(40,60]	19	Retracted
47.4457	120.1	(40,60]	19	Retracted
49.616	116.072	(40,60]	19	Retracted
51.4524	110.641	(40,60]	19	Retracted
53.222	114.064	(40,60]	19	Retracted
55.2588	113.264	(40,60]	19	Retracted
56.9282	114.939	(40,60]	19	Retracted
58.8314	121.177	(40,60]	19	Retracted
61.2354	121.123	(60,80]	19	Retracted
62.8381	124.808	(60,80]	19	Retracted
64.7078	131.224	(60,80]	19	Retracted
66.8447	129.693	(60,80]	19	Retracted
68.7145	128.627	(60,80]	19	Retracted
70.5843	124.428	(60,80]	19	Retracted
72.187	120.396	(60,80]	19	Retracted
73.9566	122.535	(60,80]	19	Retracted
75.7596	121.61	(60,80]	19	Retracted
77.6294	121.002	(60,80]	19	Retracted
79.5659	137.557	(60,80]	19	Retracted
0.066778	42.1305	[0,20]	20	Retracted
2.33723	42.2616	[0,20]	20	Retracted
4.94157	42.2957	[0,20]	20	Retracted
7.37896	42.2422	[0,20]	20	Retracted
9.91653	42.3247	[0,20]	20	Retracted
12.4541	42.3879	[0,20]	20	Retracted
14.9583	42.673	[0,20]	20	Retracted
17.4958	42.4931	[0,20]	20	Retracted
19.9666	41.1289	[0,20]	20	Retracted
22.3038	40.1497	(20,40]	20	Retracted
24.7078	40.3533	(20,40]	20	Retracted
27.3456	40.7702	(20,40]	20	Retracted
29.783	41.502	(20,40]	20	Retracted
32.3205	41.9136	(20,40]	20	Retracted
34.9583	41.0376	(20,40]	20	Retracted
37.2287	40.904	(20,40]	20	Retracted
39.6995	40.7145	(20,40]	20	Retracted
42.1369	40.5	(40,60]	20	Retracted
44.6411	40.8113	(40,60]	20	Retracted
47.0117	40.9951	(40,60]	20	Retracted
49.4825	40.6877	(40,60]	20	Retracted
51.8865	40.271	(40,60]	20	Retracted
54.2905	39.5338	(40,60]	20	Retracted
56.6945	38.8957	(40,60]	20	Retracted
59.0651	38.172	(40,60]	20	Retracted
61.4357	38.3185	(60,80]	20	Retracted
63.8731	37.9263	(60,80]	20	Retracted
66.2437	37.4736	(60,80]	20	Retracted
68.581	37.0914	(60,80]	20	Retracted
71.0851	36.2835	(60,80]	20	Retracted
73.389	36.6363	(60,80]	20	Retracted
75.793	36.835	(60,80]	20	Retracted
78.1636	36.0791	(60,80]	20	Retracted
1.60267	66.2422	[0,20]	21	Retracted
2.67112	60.9659	[0,20]	21	Retracted
3.83973	65.1683	[0,20]	21	Retracted
5.00835	66.139	[0,20]	21	Retracted
6.24374	65.0444	[0,20]	21	Retracted
7.47913	63.5556	[0,20]	21	Retracted
8.71452	60.5434	[0,20]	21	Retracted
9.94992	58.5107	[0,20]	21	Retracted
11.1185	57.3264	[0,20]	21	Retracted
12.4207	57.4555	[0,20]	21	Retracted
13.6561	56.4622	[0,20]	21	Retracted
14.9249	54.5868	[0,20]	21	Retracted
16.0935	58.2353	[0,20]	21	Retracted
17.3289	62.7134	[0,20]	21	Retracted
18.5643	66.0514	[0,20]	21	Retracted
19.7997	69.8391	[0,20]	21	Retracted
21.202	76.0985	(20,40]	21	Retracted
22.7045	72.562	(20,40]	21	Retracted
24.207	69.4592	(20,40]	21	Retracted
25.3088	70.2643	(20,40]	21	Retracted
26.5109	72.3926	(20,40]	21	Retracted
27.7129	69.4749	(20,40]	21	Retracted
28.8815	68.1753	(20,40]	21	Retracted
30.0835	66.4625	(20,40]	21	Retracted
31.2855	65.1556	(20,40]	21	Retracted
32.5209	65.6358	(20,40]	21	Retracted
33.7563	68.3349	(20,40]	21	Retracted
35.025	71.7712	(20,40]	21	Retracted
36.2604	71.3181	(20,40]	21	Retracted
37.5292	69.9593	(20,40]	21	Retracted
38.7646	66.1151	(20,40]	21	Retracted
40	61.019	(20,40]	21	Retracted
41.202	58.6335	(40,60]	21	Retracted
42.4708	59.2006	(40,60]	21	Retracted
43.7396	60.3178	(40,60]	21	Retracted
45.2755	69.0461	(40,60]	21	Retracted
46.9115	67.2549	(40,60]	21	Retracted
48.2137	63.5412	(40,60]	21	Retracted
49.3823	62.3079	(40,60]	21	Retracted
50.5843	65.764	(40,60]	21	Retracted
51.7863	72.4937	(40,60]	21	Retracted
52.9549	76.4983	(40,60]	21	Retracted
54.1235	78.5325	(40,60]	21	Retracted
55.3255	78.3896	(40,60]	21	Retracted
56.5275	75.1586	(40,60]	21	Retracted
57.6962	71.5261	(40,60]	21	Retracted
58.8982	67.7988	(40,60]	21	Retracted
60	65.4285	(40,60]	21	Retracted
61.202	61.7789	(60,80]	21	Retracted
62.4374	58.0125	(60,80]	21	Retracted
63.6728	60.979	(60,80]	21	Retracted
64.9416	60.0434	(60,80]	21	Retracted
66.3105	67.7774	(60,80]	21	Retracted
67.9466	67.6785	(60,80]	21	Retracted
69.2821	65.0879	(60,80]	21	Retracted
70.4508	63.654	(60,80]	21	Retracted
71.5526	66.4968	(60,80]	21	Retracted
72.6878	68.8513	(60,80]	21	Retracted
73.9232	70.2157	(60,80]	21	Retracted
75.025	66.0229	(60,80]	21	Retracted
76.227	67.6809	(60,80]	21	Retracted
77.3957	67.3093	(60,80]	21	Retracted
78.6644	68.3085	(60,80]	21	Retracted
79.8998	70.1414	(60,80]	21	Retracted
0.601002	39.6027	[0,20]	25	Retracted
2.27045	40.3865	[0,20]	25	Retracted
3.87312	40.5478	[0,20]	25	Retracted
5.57596	40.9394	[0,20]	25	Retracted
7.31219	42.045	[0,20]	25	Retracted
9.04841	41.0662	[0,20]	25	Retracted
10.7513	39.7312	[0,20]	25	Retracted
12.2871	38.8249	[0,20]	25	Retracted
13.7229	37.7224	[0,20]	25	Retracted
15.192	37.1809	[0,20]	25	Retracted
16.6277	37.4682	[0,20]	25	Retracted
18.0634	37.047	[0,20]	25	Retracted
19.4992	37.4809	[0,20]	25	Retracted
20.9349	37.2762	(20,40]	25	Retracted
22.3706	36.8964	(20,40]	25	Retracted
23.8063	36.3853	(20,40]	25	Retracted
25.2087	38.1566	(20,40]	25	Retracted
26.6778	40.0133	(20,40]	25	Retracted
28.2805	39.5073	(20,40]	25	Retracted
29.9499	40.5301	(20,40]	25	Retracted
31.3856	40.7178	(20,40]	25	Retracted
33.3556	37.6115	(20,40]	25	Retracted
34.8247	39.6951	(20,40]	25	Retracted
36.6945	40.2283	(20,40]	25	Retracted
38.5643	39.2867	(20,40]	25	Retracted
40.1002	37.3239	(40,60]	25	Retracted
41.6694	36.2759	(40,60]	25	Retracted
43.1386	34.7243	(40,60]	25	Retracted
44.5743	34.8861	(40,60]	25	Retracted
46.0434	35.6447	(40,60]	25	Retracted
47.5793	36.7018	(40,60]	25	Retracted
49.182	38.433	(40,60]	25	Retracted
50.7846	37.7204	(40,60]	25	Retracted
52.3873	37.4934	(40,60]	25	Retracted
53.99	37.3433	(40,60]	25	Retracted
55.4925	37.6366	(40,60]	25	Retracted
56.995	37.9593	(40,60]	25	Retracted
58.4641	38.0696	(40,60]	25	Retracted
59.9332	38.0636	(40,60]	25	Retracted
61.3356	39.1284	(60,80]	25	Retracted
62.8381	38.9855	(60,80]	25	Retracted
64.4073	37.9728	(60,80]	25	Retracted
65.8765	37.9761	(60,80]	25	Retracted
67.4124	39.132	(60,80]	25	Retracted
69.0484	40.5069	(60,80]	25	Retracted
70.6845	40.6719	(60,80]	25	Retracted
72.4207	41.6306	(60,80]	25	Retracted
74.0234	40.9449	(60,80]	25	Retracted
75.6928	39.9953	(60,80]	25	Retracted
77.2955	38.622	(60,80]	25	Retracted
78.8648	37.5963	(60,80]	25	Retracted
1.30217	131.558	[0,20]	26	Retracted
2.53756	121.96	[0,20]	26	Retracted
3.80634	115.564	[0,20]	26	Retracted
5.00835	103.66	[0,20]	26	Retracted
6.27713	105.551	[0,20]	26	Retracted
7.77963	113.822	[0,20]	26	Retracted
9.48247	119.746	[0,20]	26	Retracted
10.8848	111.799	[0,20]	26	Retracted
12.2538	114.813	[0,20]	26	Retracted
13.5893	118.235	[0,20]	26	Retracted
14.9917	129.259	[0,20]	26	Retracted
16.394	124.034	[0,20]	26	Retracted
17.7963	123.235	[0,20]	26	Retracted
19.1319	120.059	[0,20]	26	Retracted
20.5676	120.74	(20,40]	26	Retracted
21.8698	126.31	(20,40]	26	Retracted
23.1386	123.565	(20,40]	26	Retracted
24.4073	122.126	(20,40]	26	Retracted
25.6427	115.645	(20,40]	26	Retracted
26.8781	115.544	(20,40]	26	Retracted
28.3806	126.868	(20,40]	26	Retracted
29.9833	132.222	(20,40]	26	Retracted
31.3523	136.128	(20,40]	26	Retracted
32.7212	135.986	(20,40]	26	Retracted
34.0234	136.277	(20,40]	26	Retracted
35.2922	138.046	(20,40]	26	Retracted
36.5609	137.917	(20,40]	26	Retracted
37.8297	136.178	(20,40]	26	Retracted
39.1319	140.466	(20,40]	26	Retracted
40.4007	137.378	(40,60]	26	Retracted
41.6027	130.998	(40,60]	26	Retracted
42.8715	126.072	(40,60]	26	Retracted
44.0735	127.358	(40,60]	26	Retracted
45.3756	130.092	(40,60]	26	Retracted
46.7112	128.039	(40,60]	26	Retracted
47.98	124.833	(40,60]	26	Retracted
49.2154	142.441	(40,60]	26	Retracted
50.4841	138.461	(40,60]	26	Retracted
51.8865	148.141	(40,60]	26	Retracted
53.4891	155.046	(40,60]	26	Retracted
54.9249	157.522	(40,60]	26	Retracted
56.2604	165.029	(40,60]	26	Retracted
57.6294	166.02	(40,60]	26	Retracted
58.9316	168.303	(40,60]	26	Retracted
60.3005	170.933	(60,80]	26	Retracted
61.6027	167.015	(60,80]	26	Retracted
62.8715	156.517	(60,80]	26	Retracted
64.1402	156.906	(60,80]	26	Retracted
65.409	153.15	(60,80]	26	Retracted
66.6444	148.509	(60,80]	26	Retracted
67.9466	158.142	(60,80]	26	Retracted
69.5159	166.605	(60,80]	26	Retracted
71.0851	163.224	(60,80]	26	Retracted
72.5543	161.957	(60,80]	26	Retracted
73.9566	160.671	(60,80]	26	Retracted
75.2588	161.551	(60,80]	26	Retracted
76.5275	161.334	(60,80]	26	Retracted
77.7629	159.787	(60,80]	26	Retracted
78.9983	162.154	(60,80]	26	Retracted
0.868114	59.0237	[0,20]	27	Retracted
2.53756	51.9862	[0,20]	27	Retracted
4.2404	51.8823	[0,20]	27	Retracted
6.04341	54.0791	[0,20]	27	Retracted
7.74624	51.9008	[0,20]	27	Retracted
9.51586	51.1931	[0,20]	27	Retracted
11.2855	50.7169	[0,20]	27	Retracted
12.9883	48.2065	[0,20]	27	Retracted
14.6578	48.9426	[0,20]	27	Retracted
16.4608	54.7983	[0,20]	27	Retracted
18.3639	55.7034	[0,20]	27	Retracted
20.0668	57.8264	(20,40]	27	Retracted
21.7362	60.0849	(20,40]	27	Retracted
23.4391	61.1048	(20,40]	27	Retracted
25.1085	63.2568	(20,40]	27	Retracted
26.8114	59.7211	(20,40]	27	Retracted
28.4808	56.8404	(20,40]	27	Retracted
30.2838	58.8581	(20,40]	27	Retracted
32.1202	60.8339	(20,40]	27	Retracted
33.9566	59.4286	(20,40]	27	Retracted
35.793	62.2815	(20,40]	27	Retracted
37.6628	61.9308	(20,40]	27	Retracted
39.4658	57.6519	(20,40]	27	Retracted
41.202	51.5875	(40,60]	27	Retracted
42.2371	52.2338	(40,60]	27	Retracted
44.7078	58.7919	(40,60]	27	Retracted
46.778	58.3937	(40,60]	27	Retracted
48.4808	55.8554	(40,60]	27	Retracted
50.1503	53.4856	(40,60]	27	Retracted
51.7863	61.857	(40,60]	27	Retracted
53.4224	63.4431	(40,60]	27	Retracted
55.0918	63.4517	(40,60]	27	Retracted
56.7279	61.7268	(40,60]	27	Retracted
58.3973	60.1715	(40,60]	27	Retracted
60.0334	58.359	(60,80]	27	Retracted
61.7696	58.5206	(60,80]	27	Retracted
63.5058	58.5001	(60,80]	27	Retracted
65.2087	53.5817	(60,80]	27	Retracted
66.7446	54.0856	(60,80]	27	Retracted
68.7479	58.9076	(60,80]	27	Retracted
70.7179	62.8892	(60,80]	27	Retracted
72.4207	57.0071	(60,80]	27	Retracted
74.0902	58.2736	(60,80]	27	Retracted
75.6594	60.969	(60,80]	27	Retracted
77.2287	59.2786	(60,80]	27	Retracted
78.798	56.5257	(60,80]	27	Retracted
0.066778	67.5359	[0,20]	28	Retracted
3.23873	70.8543	[0,20]	28	Retracted
5.30885	75.028	[0,20]	28	Retracted
8.58097	73.9242	[0,20]	28	Retracted
10.7179	76.7804	[0,20]	28	Retracted
13.6227	75.84	[0,20]	28	Retracted
15.6928	79.4079	[0,20]	28	Retracted
19.1653	76.8883	[0,20]	28	Retracted
21.3022	80.3861	(20,40]	28	Retracted
24.7412	77.2722	(20,40]	28	Retracted
27.0117	79	(20,40]	28	Retracted
29.9499	75.6995	(20,40]	28	Retracted
32.0868	78.3061	(20,40]	28	Retracted
34.8247	77.3639	(20,40]	28	Retracted
36.8948	80.5909	(20,40]	28	Retracted
39.0317	82.8858	(20,40]	28	Retracted
41.8364	81.0398	(40,60]	28	Retracted
44.0401	83.6698	(40,60]	28	Retracted
46.8447	80.6306	(40,60]	28	Retracted
48.9149	82.6094	(40,60]	28	Retracted
51.7529	79.9356	(40,60]	28	Retracted
53.99	82.7306	(40,60]	28	Retracted
56.7279	80.0066	(40,60]	28	Retracted
58.9316	82.123	(40,60]	28	Retracted
61.5693	79.8876	(60,80]	28	Retracted
63.6394	81.7245	(60,80]	28	Retracted
66.3773	80.8689	(60,80]	28	Retracted
68.4474	84.0856	(60,80]	28	Retracted
71.1185	81.9642	(60,80]	28	Retracted
73.1886	83.8026	(60,80]	28	Retracted
75.626	82.5006	(60,80]	28	Retracted
77.6294	84.7701	(60,80]	28	Retracted
79.6661	86.9296	(60,80]	28	Retracted
0.567613	111.253	[0,20]	30	Retracted
2.23706	114.175	[0,20]	30	Retracted
3.87312	101.326	[0,20]	30	Retracted
5.40902	98.3004	[0,20]	30	Retracted
6.94491	103.026	[0,20]	30	Retracted
8.58097	103.894	[0,20]	30	Retracted
10.217	100.964	[0,20]	30	Retracted
11.8531	99.338	[0,20]	30	Retracted
13.4558	96.8539	[0,20]	30	Retracted
15.0584	97.4097	[0,20]	30	Retracted
16.6277	91.1489	[0,20]	30	Retracted
18.2304	90.5715	[0,20]	30	Retracted
19.7663	90.9168	[0,20]	30	Retracted
21.3356	92.8719	(20,40]	30	Retracted
22.8715	90.6507	(20,40]	30	Retracted
24.374	91.8877	(20,40]	30	Retracted
25.9098	93.0552	(20,40]	30	Retracted
27.4457	92.8145	(20,40]	30	Retracted
29.015	95.3898	(20,40]	30	Retracted
30.5509	94.4403	(20,40]	30	Retracted
32.0868	98.6327	(20,40]	30	Retracted
33.6561	99.5379	(20,40]	30	Retracted
35.2922	100.288	(20,40]	30	Retracted
36.8614	103.093	(20,40]	30	Retracted
38.4975	99.7593	(20,40]	30	Retracted
40.0668	96.9609	(40,60]	30	Retracted
41.6694	96.1298	(40,60]	30	Retracted
43.2387	94.7958	(40,60]	30	Retracted
44.7746	91.5324	(40,60]	30	Retracted
46.2437	91.6746	(40,60]	30	Retracted
47.7796	92.8525	(40,60]	30	Retracted
49.2821	94.0797	(40,60]	30	Retracted
50.818	93.4219	(40,60]	30	Retracted
52.3539	93.5997	(40,60]	30	Retracted
53.9232	94.4613	(40,60]	30	Retracted
55.4925	94.3026	(40,60]	30	Retracted
57.0952	94.7536	(40,60]	30	Retracted
58.6978	94.7719	(40,60]	30	Retracted
60.3339	96.5853	(60,80]	30	Retracted
61.9366	98.5851	(60,80]	30	Retracted
63.5726	99.552	(60,80]	30	Retracted
65.3422	97.0534	(60,80]	30	Retracted
67.0785	96.242	(60,80]	30	Retracted
68.8147	97.8757	(60,80]	30	Retracted
70.6177	98.1243	(60,80]	30	Retracted
72.3873	98.1456	(60,80]	30	Retracted
74.1569	98.0562	(60,80]	30	Retracted
75.8932	97.6559	(60,80]	30	Retracted
77.6962	98.1971	(60,80]	30	Retracted
79.4658	100.05	(60,80]	30	Retracted
0.500835	103.146	[0,20]	32	Retracted
2.07012	103.446	[0,20]	32	Retracted
3.6394	102.907	[0,20]	32	Retracted
5.20868	101.111	[0,20]	32	Retracted
6.77796	100.661	[0,20]	32	Retracted
8.38063	103.692	[0,20]	32	Retracted
9.94992	102.204	[0,20]	32	Retracted
11.4858	100.545	[0,20]	32	Retracted
13.0551	100.785	[0,20]	32	Retracted
14.6578	98.7692	[0,20]	32	Retracted
16.227	98.3989	[0,20]	32	Retracted
17.8297	100.46	[0,20]	32	Retracted
19.4324	99.3819	[0,20]	32	Retracted
20.9349	99.9697	(20,40]	32	Retracted
22.5376	100.337	(20,40]	32	Retracted
24.1068	97.7558	(20,40]	32	Retracted
25.6761	98.6465	(20,40]	32	Retracted
27.2788	99.1565	(20,40]	32	Retracted
28.8481	97.541	(20,40]	32	Retracted
30.4174	96.0506	(20,40]	32	Retracted
31.9866	98.9702	(20,40]	32	Retracted
33.5559	97.8821	(20,40]	32	Retracted
35.1252	96.79	(20,40]	32	Retracted
36.7279	101.304	(20,40]	32	Retracted
38.3973	99.6252	(20,40]	32	Retracted
40.0334	101.985	(40,60]	32	Retracted
41.6361	106.644	(40,60]	32	Retracted
43.2721	103.414	(40,60]	32	Retracted
44.9082	101.912	(40,60]	32	Retracted
46.5442	101.714	(40,60]	32	Retracted
48.1469	95.6464	(40,60]	32	Retracted
49.7162	93.1773	(40,60]	32	Retracted
51.3189	91.7303	(40,60]	32	Retracted
52.8881	90.1478	(40,60]	32	Retracted
54.4908	88.3371	(40,60]	32	Retracted
56.0601	88.3719	(40,60]	32	Retracted
57.6294	89.8398	(40,60]	32	Retracted
59.1987	92.2475	(40,60]	32	Retracted
60.7346	95.6708	(60,80]	32	Retracted
62.3038	94.8804	(60,80]	32	Retracted
63.8397	92.9476	(60,80]	32	Retracted
65.409	93.274	(60,80]	32	Retracted
66.9449	91.3432	(60,80]	32	Retracted
68.5142	91.388	(60,80]	32	Retracted
70.0835	90.5809	(60,80]	32	Retracted
71.6194	89.6589	(60,80]	32	Retracted
73.1886	89.444	(60,80]	32	Retracted
74.7579	90.0527	(60,80]	32	Retracted
76.3272	90.3003	(60,80]	32	Retracted
77.8631	89.2515	(60,80]	32	Retracted
79.4324	87.979	(60,80]	32	Retracted
0.300501	50.9274	[0,20]	1	Moving
1.33556	51.4628	[0,20]	1	Moving
2.37062	51.4086	[0,20]	1	Moving
3.37229	51.2473	[0,20]	1	Moving
4.34057	51.3029	[0,20]	1	Moving
5.37563	51.6887	[0,20]	1	Moving
6.3773	51.6647	[0,20]	1	Moving
7.37896	51.6745	[0,20]	1	Moving
8.38063	51.4647	[0,20]	1	Moving
9.3823	51.2234	[0,20]	1	Moving
10.3506	51.9347	[0,20]	1	Moving
11.3523	52.7263	[0,20]	1	Moving
12.2871	53.2327	[0,20]	1	Moving
13.2888	53.7246	[0,20]	1	Moving
14.1903	53.5751	[0,20]	1	Moving
15.192	53.2189	[0,20]	1	Moving
16.1937	53.8388	[0,20]	1	Moving
17.1953	52.9386	[0,20]	1	Moving
18.1636	52.2029	[0,20]	1	Moving
19.1653	52.3236	[0,20]	1	Moving
20.1002	52.4489	(20,40]	1	Moving
21.1018	52.3246	(20,40]	1	Moving
22.0701	52.2001	(20,40]	1	Moving
23.1052	52.3804	(20,40]	1	Moving
24.1402	52.7644	(20,40]	1	Moving
25.1085	54.5438	(20,40]	1	Moving
26.1102	54.5526	(20,40]	1	Moving
27.1452	55.0659	(20,40]	1	Moving
28.1135	54.7176	(20,40]	1	Moving
29.1152	54.887	(20,40]	1	Moving
30.1503	54.7379	(20,40]	1	Moving
31.2521	54.2319	(20,40]	1	Moving
32.3205	54.1668	(20,40]	1	Moving
33.3556	54.1345	(20,40]	1	Moving
34.424	54.9206	(20,40]	1	Moving
35.4591	54.5691	(20,40]	1	Moving
36.4608	54.6023	(20,40]	1	Moving
37.4624	54.431	(20,40]	1	Moving
38.4975	54.5931	(20,40]	1	Moving
39.5326	55.5777	(20,40]	1	Moving
40.5342	55.6259	(40,60]	1	Moving
41.5693	56.0648	(40,60]	1	Moving
42.571	55.8644	(40,60]	1	Moving
43.5726	55.6504	(40,60]	1	Moving
44.5743	55.4833	(40,60]	1	Moving
45.6427	55.443	(40,60]	1	Moving
46.7112	56.0383	(40,60]	1	Moving
47.7462	55.8065	(40,60]	1	Moving
48.7479	55.1122	(40,60]	1	Moving
49.7162	54.4912	(40,60]	1	Moving
50.7179	54.2361	(40,60]	1	Moving
51.7195	53.5389	(40,60]	1	Moving
52.6878	53.9708	(40,60]	1	Moving
53.7229	54.787	(40,60]	1	Moving
54.7245	55.0556	(40,60]	1	Moving
55.793	56.2141	(40,60]	1	Moving
56.9282	55.0655	(40,60]	1	Moving
57.9633	55.7775	(40,60]	1	Moving
58.9649	56.1086	(40,60]	1	Moving
59.9666	56.0133	(40,60]	1	Moving
60.9683	55.8351	(60,80]	1	Moving
61.9699	55.9606	(60,80]	1	Moving
63.005	56.4878	(60,80]	1	Moving
64.0401	56.4958	(60,80]	1	Moving
65.0417	56.5891	(60,80]	1	Moving
66.0768	56.6676	(60,80]	1	Moving
67.1119	56.6229	(60,80]	1	Moving
68.1135	55.6724	(60,80]	1	Moving
69.1152	55.5725	(60,80]	1	Moving
70.0167	56.7601	(60,80]	1	Moving
70.985	59.0479	(60,80]	1	Moving
71.9199	59.0359	(60,80]	1	Moving
72.8881	58.848	(60,80]	1	Moving
73.9232	58.8784	(60,80]	1	Moving
74.9249	58.2796	(60,80]	1	Moving
75.9265	57.5719	(60,80]	1	Moving
76.9616	57.9959	(60,80]	1	Moving
77.9967	57.5783	(60,80]	1	Moving
79.0651	57.5314	(60,80]	1	Moving
1.66945	44.9532	[0,20]	2	Moving
3.67279	44.9181	[0,20]	2	Moving
5.70952	45.8758	[0,20]	2	Moving
7.81302	47.1897	[0,20]	2	Moving
9.84975	47.0204	[0,20]	2	Moving
12.0534	48.2799	[0,20]	2	Moving
14.0568	46.6811	[0,20]	2	Moving
15.8598	45.8367	[0,20]	2	Moving
17.8297	45.9825	[0,20]	2	Moving
19.8331	46.4792	[0,20]	2	Moving
21.9032	47.5305	(20,40]	2	Moving
24.0401	48.439	(20,40]	2	Moving
26.1436	47.6667	(20,40]	2	Moving
28.1469	48.8488	(20,40]	2	Moving
29.9833	45.8153	(20,40]	2	Moving
31.7863	44.7861	(20,40]	2	Moving
33.7563	44.9389	(20,40]	2	Moving
35.6928	44.8838	(20,40]	2	Moving
37.6628	45.4724	(20,40]	2	Moving
39.7329	46.2609	(20,40]	2	Moving
41.7696	46.9802	(40,60]	2	Moving
43.8063	47.9548	(40,60]	2	Moving
45.8097	47.7206	(40,60]	2	Moving
47.8464	48.145	(40,60]	2	Moving
49.9499	49.0083	(40,60]	2	Moving
52.2204	50.4093	(40,60]	2	Moving
54.0902	51.0979	(40,60]	2	Moving
56.0267	47.2716	(40,60]	2	Moving
57.8297	47.8501	(40,60]	2	Moving
59.6995	47.3608	(40,60]	2	Moving
61.5693	47.8491	(60,80]	2	Moving
63.5392	46.3505	(60,80]	2	Moving
65.5092	47.4202	(60,80]	2	Moving
67.5125	47.3269	(60,80]	2	Moving
69.5826	48.0311	(60,80]	2	Moving
71.7195	48.7608	(60,80]	2	Moving
73.6227	47.5826	(60,80]	2	Moving
75.4925	45.5827	(60,80]	2	Moving
77.4958	45.785	(60,80]	2	Moving
79.5326	47.0994	(60,80]	2	Moving
0.300501	61.6768	[0,20]	5	Moving
3.6394	62.1401	[0,20]	5	Moving
7.04508	63.0591	[0,20]	5	Moving
11.4524	63.7726	[0,20]	5	Moving
14.5242	62.0124	[0,20]	5	Moving
18.2972	60.8483	[0,20]	5	Moving
21.1686	60.9965	(20,40]	5	Moving
25.409	60.9336	(20,40]	5	Moving
28.7813	58.6756	(20,40]	5	Moving
31.9533	57.8791	(20,40]	5	Moving
35.2922	59.5967	(20,40]	5	Moving
38.6644	63.066	(20,40]	5	Moving
42.9382	64.3444	(40,60]	5	Moving
45.8431	61.9503	(40,60]	5	Moving
49.5826	62.7568	(40,60]	5	Moving
52.8881	63.9301	(40,60]	5	Moving
55.8598	64.2395	(40,60]	5	Moving
59.3656	64.5699	(40,60]	5	Moving
63.606	65.3475	(60,80]	5	Moving
66.5442	63.3124	(60,80]	5	Moving
70.3172	63.5848	(60,80]	5	Moving
73.6227	63.0041	(60,80]	5	Moving
77.0952	63.5312	(60,80]	5	Moving
0.834725	94.5797	[0,20]	6	Moving
2.47078	96.1117	[0,20]	6	Moving
4.07346	97.4395	[0,20]	6	Moving
5.64274	97.697	[0,20]	6	Moving
7.24541	97.377	[0,20]	6	Moving
8.88147	96.6868	[0,20]	6	Moving
10.5509	95.669	[0,20]	6	Moving
12.1536	94.0915	[0,20]	6	Moving
13.7563	92.9819	[0,20]	6	Moving
15.4257	91.488	[0,20]	6	Moving
17.2287	91.4188	[0,20]	6	Moving
18.9649	91.2833	[0,20]	6	Moving
20.5676	90.2225	(20,40]	6	Moving
22.2705	91.7439	(20,40]	6	Moving
23.9065	90.7433	(20,40]	6	Moving
25.4758	91.0915	(20,40]	6	Moving
27.1452	92.6665	(20,40]	6	Moving
28.8147	91.7777	(20,40]	6	Moving
30.5843	93.0817	(20,40]	6	Moving
32.4541	93.3722	(20,40]	6	Moving
34.1235	93.7401	(20,40]	6	Moving
35.8932	94.7101	(20,40]	6	Moving
37.6294	95.9858	(20,40]	6	Moving
39.399	97.1043	(20,40]	6	Moving
41.1018	95.3636	(40,60]	6	Moving
42.7045	95.1922	(40,60]	6	Moving
44.374	95.1051	(40,60]	6	Moving
46.1102	95.665	(40,60]	6	Moving
47.7796	95.8565	(40,60]	6	Moving
49.4825	95.7086	(40,60]	6	Moving
51.0851	95.0068	(40,60]	6	Moving
52.7546	95.492	(40,60]	6	Moving
54.424	94.7948	(40,60]	6	Moving
55.9933	95.0382	(40,60]	6	Moving
57.6294	95.5455	(40,60]	6	Moving
59.1653	94.311	(40,60]	6	Moving
60.7346	95.7211	(60,80]	6	Moving
62.4374	97.0505	(60,80]	6	Moving
63.9733	95.6553	(60,80]	6	Moving
65.5092	94.0466	(60,80]	6	Moving
67.0451	94.606	(60,80]	6	Moving
68.581	94.7783	(60,80]	6	Moving
70.1836	95.5417	(60,80]	6	Moving
71.8865	96.1297	(60,80]	6	Moving
73.5225	95.8419	(60,80]	6	Moving
75.0584	93.7809	(60,80]	6	Moving
76.5609	94.5465	(60,80]	6	Moving
78.0968	96.6181	(60,80]	6	Moving
79.6661	96.8852	(60,80]	6	Moving
0.166945	86.0584	[0,20]	7	Moving
1.43573	87.1428	[0,20]	7	Moving
2.63773	87.248	[0,20]	7	Moving
3.90651	87.9442	[0,20]	7	Moving
5.17529	87.1395	[0,20]	7	Moving
6.44407	85.5893	[0,20]	7	Moving
7.67947	85.5335	[0,20]	7	Moving
8.84808	85.6122	[0,20]	7	Moving
10.2504	88.1572	[0,20]	7	Moving
11.5192	87.7059	[0,20]	7	Moving
12.8881	87.1682	[0,20]	7	Moving
14.2237	93.0503	[0,20]	7	Moving
15.5259	93.776	[0,20]	7	Moving
16.5275	98.2671	[0,20]	7	Moving
18.2304	93.2046	[0,20]	7	Moving
19.5659	94.1403	[0,20]	7	Moving
20.8347	94.7266	(20,40]	7	Moving
22.1703	95.5588	(20,40]	7	Moving
23.5058	95.4757	(20,40]	7	Moving
24.8414	95.6047	(20,40]	7	Moving
26.1436	94.1141	(20,40]	7	Moving
27.5125	94.2952	(20,40]	7	Moving
28.8481	96.5749	(20,40]	7	Moving
30.1503	96.7171	(20,40]	7	Moving
31.4858	96.3597	(20,40]	7	Moving
32.788	97.2174	(20,40]	7	Moving
34.1235	96.8327	(20,40]	7	Moving
35.4925	98.0402	(20,40]	7	Moving
36.7947	98.0086	(20,40]	7	Moving
38.1302	97.5071	(20,40]	7	Moving
39.4658	98.0546	(20,40]	7	Moving
40.7346	98.7788	(40,60]	7	Moving
42.0701	100.816	(40,60]	7	Moving
43.3389	102.102	(40,60]	7	Moving
44.7078	101.086	(40,60]	7	Moving
46.0434	100.218	(40,60]	7	Moving
47.379	99.7084	(40,60]	7	Moving
48.7145	102.062	(40,60]	7	Moving
50.1169	103.105	(40,60]	7	Moving
51.4858	102.67	(40,60]	7	Moving
52.8548	103.166	(40,60]	7	Moving
54.1903	103.861	(40,60]	7	Moving
55.5593	103.738	(40,60]	7	Moving
56.9616	101.638	(40,60]	7	Moving
58.3306	101.013	(40,60]	7	Moving
59.6661	98.6379	(40,60]	7	Moving
61.0017	99.6924	(60,80]	7	Moving
62.3372	98.7386	(60,80]	7	Moving
63.6728	98.1031	(60,80]	7	Moving
65.1419	97.4329	(60,80]	7	Moving
66.611	98.1549	(60,80]	7	Moving
67.9132	96.8026	(60,80]	7	Moving
69.2821	91.7389	(60,80]	7	Moving
70.5843	91.6615	(60,80]	7	Moving
71.9199	90.0829	(60,80]	7	Moving
73.222	91.0396	(60,80]	7	Moving
74.591	96.0542	(60,80]	7	Moving
75.9265	94.7202	(60,80]	7	Moving
77.2621	91.7065	(60,80]	7	Moving
78.5977	94.3399	(60,80]	7	Moving
80	95.8231	(60,80]	7	Moving
0.267112	110.135	[0,20]	8	Moving
1.63606	111.985	[0,20]	8	Moving
3.07179	111.702	[0,20]	8	Moving
4.5409	111.858	[0,20]	8	Moving
5.90985	108.945	[0,20]	8	Moving
7.2788	107.616	[0,20]	8	Moving
8.68114	108.327	[0,20]	8	Moving
10.1836	109.571	[0,20]	8	Moving
11.586	109.503	[0,20]	8	Moving
13.0885	110.632	[0,20]	8	Moving
14.424	109.446	[0,20]	8	Moving
15.7262	109.846	[0,20]	8	Moving
17.1619	111.976	[0,20]	8	Moving
18.5643	111.941	[0,20]	8	Moving
20	113.528	[0,20]	8	Moving
21.4023	112.902	(20,40]	8	Moving
22.7713	112.379	(20,40]	8	Moving
24.1736	112.427	(20,40]	8	Moving
25.5426	114.148	(20,40]	8	Moving
27.0451	115.56	(20,40]	8	Moving
28.3806	114.102	(20,40]	8	Moving
29.6828	113.403	(20,40]	8	Moving
31.0518	114.337	(20,40]	8	Moving
32.4207	114.35	(20,40]	8	Moving
33.7896	114.263	(20,40]	8	Moving
35.192	114.699	(20,40]	8	Moving
36.5609	115.566	(20,40]	8	Moving
37.8965	115.463	(20,40]	8	Moving
39.2321	115.231	(20,40]	8	Moving
40.5676	116.326	(40,60]	8	Moving
41.9699	116.707	(40,60]	8	Moving
43.3389	114.258	(40,60]	8	Moving
44.6745	113.851	(40,60]	8	Moving
46.01	114.839	(40,60]	8	Moving
47.4124	116.161	(40,60]	8	Moving
48.9149	117.174	(40,60]	8	Moving
50.3506	116.622	(40,60]	8	Moving
51.6528	114.431	(40,60]	8	Moving
53.0217	114.287	(40,60]	8	Moving
54.3907	114.996	(40,60]	8	Moving
55.7262	114.868	(40,60]	8	Moving
57.0618	115.809	(40,60]	8	Moving
58.4641	117.73	(40,60]	8	Moving
59.8664	119.482	(40,60]	8	Moving
61.3356	120.013	(60,80]	8	Moving
62.7045	118.037	(60,80]	8	Moving
63.9733	117.588	(60,80]	8	Moving
65.2755	117.592	(60,80]	8	Moving
66.611	116.763	(60,80]	8	Moving
67.9466	117.985	(60,80]	8	Moving
69.3155	118.102	(60,80]	8	Moving
70.7513	119.493	(60,80]	8	Moving
72.1202	120.203	(60,80]	8	Moving
73.4558	119.511	(60,80]	8	Moving
74.7579	119.208	(60,80]	8	Moving
76.0601	119.827	(60,80]	8	Moving
77.3957	120.737	(60,80]	8	Moving
78.6644	121.693	(60,80]	8	Moving
0.767947	165.581	[0,20]	11	Moving
2.13689	164.053	[0,20]	11	Moving
3.6394	166.237	[0,20]	11	Moving
4.97496	162.705	[0,20]	11	Moving
6.24374	162.426	[0,20]	11	Moving
7.5793	162.923	[0,20]	11	Moving
8.91486	162.526	[0,20]	11	Moving
10.3506	163.857	[0,20]	11	Moving
11.7529	162.603	[0,20]	11	Moving
13.0551	160.872	[0,20]	11	Moving
14.3907	160.819	[0,20]	11	Moving
15.7262	161.409	[0,20]	11	Moving
17.2287	163.431	[0,20]	11	Moving
18.6644	164.696	[0,20]	11	Moving
20	162.101	[0,20]	11	Moving
21.2688	161.612	(20,40]	11	Moving
22.6377	161.727	(20,40]	11	Moving
23.9733	161.619	(20,40]	11	Moving
25.3422	161.297	(20,40]	11	Moving
26.7446	160.288	(20,40]	11	Moving
28.1469	162.406	(20,40]	11	Moving
29.6828	163.627	(20,40]	11	Moving
31.0184	159.685	(20,40]	11	Moving
32.4207	160.749	(20,40]	11	Moving
33.8564	161.802	(20,40]	11	Moving
35.2922	161.448	(20,40]	11	Moving
36.6945	161.834	(20,40]	11	Moving
38.197	164.553	(20,40]	11	Moving
39.6661	162.636	(20,40]	11	Moving
41.0351	161.104	(40,60]	11	Moving
42.4708	161.262	(40,60]	11	Moving
43.9065	162.985	(40,60]	11	Moving
45.409	164.639	(40,60]	11	Moving
46.9115	166.087	(40,60]	11	Moving
48.414	165.767	(40,60]	11	Moving
49.9165	164.861	(40,60]	11	Moving
51.3856	164.685	(40,60]	11	Moving
52.8548	165.159	(40,60]	11	Moving
54.3573	165.645	(40,60]	11	Moving
55.8932	164.99	(40,60]	11	Moving
57.429	165.97	(40,60]	11	Moving
59.0317	165.556	(40,60]	11	Moving
60.4007	162.69	(60,80]	11	Moving
61.8364	162.96	(60,80]	11	Moving
63.3389	163.685	(60,80]	11	Moving
64.808	163.22	(60,80]	11	Moving
66.2771	161.681	(60,80]	11	Moving
67.7462	161.572	(60,80]	11	Moving
69.2487	160.704	(60,80]	11	Moving
70.7513	162.512	(60,80]	11	Moving
72.2204	160.167	(60,80]	11	Moving
73.7229	160.596	(60,80]	11	Moving
75.3589	162.778	(60,80]	11	Moving
76.9616	163.599	(60,80]	11	Moving
78.4641	162.373	(60,80]	11	Moving
0.200334	105.556	[0,20]	12	Moving
1.46912	106.636	[0,20]	12	Moving
2.77129	106.98	[0,20]	12	Moving
4.10684	105.849	[0,20]	12	Moving
5.47579	106.17	[0,20]	12	Moving
6.94491	105.776	[0,20]	12	Moving
8.51419	107.376	[0,20]	12	Moving
10.1503	103.78	[0,20]	12	Moving
11.5192	104.826	[0,20]	12	Moving
12.788	106.355	[0,20]	12	Moving
14.1903	105.193	[0,20]	12	Moving
15.5593	104.796	[0,20]	12	Moving
16.9282	104.015	[0,20]	12	Moving
18.2972	104.764	[0,20]	12	Moving
19.6995	102.557	[0,20]	12	Moving
21.1352	102.545	(20,40]	12	Moving
22.8381	102.63	(20,40]	12	Moving
24.4407	100.305	(20,40]	12	Moving
25.7095	102.05	(20,40]	12	Moving
26.9783	103.131	(20,40]	12	Moving
28.3139	103.429	(20,40]	12	Moving
29.6494	103.123	(20,40]	12	Moving
31.0851	102.011	(20,40]	12	Moving
32.5209	101.281	(20,40]	12	Moving
34.0902	99.0978	(20,40]	12	Moving
35.5927	100.991	(20,40]	12	Moving
37.0952	102.523	(20,40]	12	Moving
38.4307	103.858	(20,40]	12	Moving
39.8331	104.071	(20,40]	12	Moving
41.1352	104.191	(40,60]	12	Moving
42.5042	104.922	(40,60]	12	Moving
43.9065	102.189	(40,60]	12	Moving
45.3756	103.035	(40,60]	12	Moving
46.8781	103.548	(40,60]	12	Moving
48.7479	102.494	(40,60]	12	Moving
50.4174	101.797	(40,60]	12	Moving
51.8865	102.504	(40,60]	12	Moving
53.222	103.307	(40,60]	12	Moving
54.5576	103.487	(40,60]	12	Moving
56.0267	102.532	(40,60]	12	Moving
57.4624	101.277	(40,60]	12	Moving
58.9316	100.476	(40,60]	12	Moving
60.3673	99.92	(60,80]	12	Moving
61.7696	98.9064	(60,80]	12	Moving
63.172	99.4045	(60,80]	12	Moving
64.5743	99.4541	(60,80]	12	Moving
66.0434	100.18	(60,80]	12	Moving
67.5459	98.3266	(60,80]	12	Moving
69.0484	97.2051	(60,80]	12	Moving
70.6845	96.804	(60,80]	12	Moving
72.2871	94.2732	(60,80]	12	Moving
73.6561	96.3905	(60,80]	12	Moving
74.9917	98.529	(60,80]	12	Moving
76.3606	97.751	(60,80]	12	Moving
77.6962	96.2377	(60,80]	12	Moving
79.1653	97.3988	(60,80]	12	Moving
1.33556	121.491	[0,20]	13	Moving
3.3389	121.058	[0,20]	13	Moving
4.74124	119.987	[0,20]	13	Moving
6.24374	119.788	[0,20]	13	Moving
7.54591	118.929	[0,20]	13	Moving
8.91486	119.3	[0,20]	13	Moving
10.4508	118.779	[0,20]	13	Moving
11.7863	118.351	[0,20]	13	Moving
13.5559	119.738	[0,20]	13	Moving
14.9249	119.346	[0,20]	13	Moving
16.2938	120.887	[0,20]	13	Moving
17.6962	121.056	[0,20]	13	Moving
19.1653	122.241	[0,20]	13	Moving
20.9683	118.714	(20,40]	13	Moving
22.3038	119.637	(20,40]	13	Moving
23.6394	119.156	(20,40]	13	Moving
25.0417	119.645	(20,40]	13	Moving
26.4441	120.592	(20,40]	13	Moving
27.7796	121.411	(20,40]	13	Moving
29.1486	121.225	(20,40]	13	Moving
30.5175	121.809	(20,40]	13	Moving
31.9533	121.992	(20,40]	13	Moving
33.4224	123.632	(20,40]	13	Moving
34.8581	123.504	(20,40]	13	Moving
36.1937	124.309	(20,40]	13	Moving
37.5292	124.682	(20,40]	13	Moving
38.8982	125.099	(20,40]	13	Moving
40.1002	126.253	(40,60]	13	Moving
41.6027	126.223	(40,60]	13	Moving
43.0384	122.737	(40,60]	13	Moving
44.374	121.235	(40,60]	13	Moving
45.6427	123.786	(40,60]	13	Moving
46.8781	125.433	(40,60]	13	Moving
48.1469	126.662	(40,60]	13	Moving
49.4825	127.205	(40,60]	13	Moving
50.9182	126.02	(40,60]	13	Moving
52.187	127.83	(40,60]	13	Moving
53.99	126.582	(40,60]	13	Moving
55.4257	123.837	(40,60]	13	Moving
56.7279	124.192	(40,60]	13	Moving
57.9633	124.101	(40,60]	13	Moving
59.1653	124.89	(40,60]	13	Moving
60.4341	125.825	(60,80]	13	Moving
61.6027	127.017	(60,80]	13	Moving
62.9716	128.853	(60,80]	13	Moving
64.6077	126.387	(60,80]	13	Moving
66.01	123.841	(60,80]	13	Moving
67.2788	123.755	(60,80]	13	Moving
68.581	124.925	(60,80]	13	Moving
69.8831	126.859	(60,80]	13	Moving
71.419	125.3	(60,80]	13	Moving
72.8548	123.282	(60,80]	13	Moving
74.0902	124.953	(60,80]	13	Moving
75.4257	125.271	(60,80]	13	Moving
76.6945	125.667	(60,80]	13	Moving
78.2304	123.963	(60,80]	13	Moving
79.5993	124.214	(60,80]	13	Moving
0.166945	130.762	[0,20]	19	Moving
1.66945	128.028	[0,20]	19	Moving
3.00501	132.442	[0,20]	19	Moving
4.37396	136.913	[0,20]	19	Moving
5.84307	137.383	[0,20]	19	Moving
7.21202	129.021	[0,20]	19	Moving
8.64775	128.285	[0,20]	19	Moving
9.98331	128.782	[0,20]	19	Moving
11.3856	131.94	[0,20]	19	Moving
12.8214	139.185	[0,20]	19	Moving
14.1903	137.929	[0,20]	19	Moving
15.5927	133.715	[0,20]	19	Moving
16.9616	132.211	[0,20]	19	Moving
18.3973	131.825	[0,20]	19	Moving
19.7329	135.971	[0,20]	19	Moving
21.0351	147.806	(20,40]	19	Moving
22.5376	147.917	(20,40]	19	Moving
23.9065	140.431	(20,40]	19	Moving
25.3422	141.518	(20,40]	19	Moving
26.778	142.584	(20,40]	19	Moving
28.1803	143.301	(20,40]	19	Moving
29.5826	146.482	(20,40]	19	Moving
31.0851	148.058	(20,40]	19	Moving
32.4541	138.114	(20,40]	19	Moving
33.8898	133.91	(20,40]	19	Moving
35.2922	127.466	(20,40]	19	Moving
36.7279	128.325	(20,40]	19	Moving
38.1302	129.264	(20,40]	19	Moving
39.5659	131.058	(20,40]	19	Moving
40.9349	134.334	(40,60]	19	Moving
42.3706	139.75	(40,60]	19	Moving
43.773	135.675	(40,60]	19	Moving
45.1753	131.481	(40,60]	19	Moving
46.611	129.969	(40,60]	19	Moving
47.98	129.294	(40,60]	19	Moving
49.4157	132.21	(40,60]	19	Moving
50.7846	134.093	(40,60]	19	Moving
52.187	139.194	(40,60]	19	Moving
53.6227	140.548	(40,60]	19	Moving
55.0584	134.13	(40,60]	19	Moving
56.4608	131.92	(40,60]	19	Moving
57.8965	131.977	(40,60]	19	Moving
59.2988	134.019	(40,60]	19	Moving
60.7012	135.052	(60,80]	19	Moving
62.1035	135.326	(60,80]	19	Moving
63.5726	138.104	(60,80]	19	Moving
65.1085	134.858	(60,80]	19	Moving
66.5442	129.33	(60,80]	19	Moving
68.0134	125.643	(60,80]	19	Moving
69.3823	123.611	(60,80]	19	Moving
70.818	122.418	(60,80]	19	Moving
72.2538	125.355	(60,80]	19	Moving
73.6895	124.724	(60,80]	19	Moving
75.1252	121.081	(60,80]	19	Moving
76.5609	120.523	(60,80]	19	Moving
77.9633	122.386	(60,80]	19	Moving
79.399	123.206	(60,80]	19	Moving
0.300501	21.3368	[0,20]	20	Moving
1.66945	19.4763	[0,20]	20	Moving
2.77129	20.2399	[0,20]	20	Moving
4.50751	20.2856	[0,20]	20	Moving
5.90985	20.6311	[0,20]	20	Moving
7.34558	19.8921	[0,20]	20	Moving
8.7813	19.8713	[0,20]	20	Moving
10.217	19.4645	[0,20]	20	Moving
11.6528	19.5439	[0,20]	20	Moving
13.1553	18.7429	[0,20]	20	Moving
14.6244	19.0486	[0,20]	20	Moving
16.1269	19.0743	[0,20]	20	Moving
17.6628	19.6048	[0,20]	20	Moving
19.1319	19.228	[0,20]	20	Moving
20.601	19.3073	(20,40]	20	Moving
22.1035	19.6432	(20,40]	20	Moving
23.6394	19.5826	(20,40]	20	Moving
25.1419	19.8568	(20,40]	20	Moving
26.611	19.6994	(20,40]	20	Moving
28.1135	19.4528	(20,40]	20	Moving
29.616	19.9324	(20,40]	20	Moving
31.0851	19.6465	(20,40]	20	Moving
32.5876	19.0286	(20,40]	20	Moving
34.0902	18.7876	(20,40]	20	Moving
35.5927	18.8975	(20,40]	20	Moving
37.0618	18.7465	(20,40]	20	Moving
38.5643	18.6654	(20,40]	20	Moving
40	19.2834	(20,40]	20	Moving
41.5359	19.6635	(40,60]	20	Moving
43.0384	20.6217	(40,60]	20	Moving
44.2738	24.9195	(40,60]	20	Moving
46.3773	28.7511	(40,60]	20	Moving
47.8798	24.7479	(40,60]	20	Moving
49.2821	23.7495	(40,60]	20	Moving
50.7179	23.7589	(40,60]	20	Moving
52.187	24.175	(40,60]	20	Moving
53.6227	24.0213	(40,60]	20	Moving
55.0584	21.8481	(40,60]	20	Moving
56.5609	22.7086	(40,60]	20	Moving
57.9967	22.4739	(40,60]	20	Moving
59.4658	22.9001	(40,60]	20	Moving
60.9015	23.3532	(60,80]	20	Moving
62.3706	23.3889	(60,80]	20	Moving
63.8397	23.3763	(60,80]	20	Moving
65.3088	23.7055	(60,80]	20	Moving
66.7446	22.5357	(60,80]	20	Moving
68.3806	23.7723	(60,80]	20	Moving
70.0835	27.5124	(60,80]	20	Moving
71.6194	24.6789	(60,80]	20	Moving
73.0217	23.5967	(60,80]	20	Moving
73.9566	23.5065	(60,80]	20	Moving
75.793	23.2011	(60,80]	20	Moving
77.1619	21.6285	(60,80]	20	Moving
78.1636	21.7801	(60,80]	20	Moving
80	22.69	(60,80]	20	Moving
0.367279	100.331	[0,20]	21	Moving
1.46912	101.462	[0,20]	21	Moving
2.63773	103.515	[0,20]	21	Moving
3.83973	102.518	[0,20]	21	Moving
5.07513	100.802	[0,20]	21	Moving
6.27713	106.908	[0,20]	21	Moving
7.61269	108.562	[0,20]	21	Moving
8.91486	103.358	[0,20]	21	Moving
10.1169	99.8786	[0,20]	21	Moving
11.2855	100.759	[0,20]	21	Moving
12.4541	102.761	[0,20]	21	Moving
13.8564	99.7781	[0,20]	21	Moving
15.0918	100.817	[0,20]	21	Moving
16.2604	100.453	[0,20]	21	Moving
17.2955	102.116	[0,20]	21	Moving
18.5643	102.911	[0,20]	21	Moving
19.7663	102.733	[0,20]	21	Moving
20.9683	105.901	(20,40]	21	Moving
22.3038	106.075	(20,40]	21	Moving
23.5058	102.905	(20,40]	21	Moving
24.6411	103.2	(20,40]	21	Moving
25.7763	104.697	(20,40]	21	Moving
26.9115	103.939	(20,40]	21	Moving
28.1135	103.297	(20,40]	21	Moving
29.3823	105.855	(20,40]	21	Moving
30.6845	100.78	(20,40]	21	Moving
31.9533	97.9488	(20,40]	21	Moving
33.1886	94.2689	(20,40]	21	Moving
34.3573	90.8695	(20,40]	21	Moving
35.4925	90.4164	(20,40]	21	Moving
36.6277	90.2742	(20,40]	21	Moving
37.7963	89.1583	(20,40]	21	Moving
38.9983	89.6542	(20,40]	21	Moving
40.2003	85.9037	(40,60]	21	Moving
41.3022	90.8955	(40,60]	21	Moving
42.5042	95.847	(40,60]	21	Moving
43.6394	99.3602	(40,60]	21	Moving
44.808	102.281	(40,60]	21	Moving
45.9432	105.2	(40,60]	21	Moving
47.1452	107.567	(40,60]	21	Moving
48.3139	108.331	(40,60]	21	Moving
49.4825	109.338	(40,60]	21	Moving
50.6511	109.444	(40,60]	21	Moving
51.8197	109.072	(40,60]	21	Moving
52.9549	109.836	(40,60]	21	Moving
54.1569	110.302	(40,60]	21	Moving
55.3255	110.21	(40,60]	21	Moving
56.4608	109.176	(40,60]	21	Moving
57.596	109.672	(40,60]	21	Moving
58.7646	110.823	(40,60]	21	Moving
59.8998	111.657	(40,60]	21	Moving
61.0351	114.71	(60,80]	21	Moving
62.1703	112.112	(60,80]	21	Moving
63.3389	111.739	(60,80]	21	Moving
64.4741	110.703	(60,80]	21	Moving
65.6761	110.996	(60,80]	21	Moving
66.8114	111.609	(60,80]	21	Moving
67.9466	113.373	(60,80]	21	Moving
69.0818	112.799	(60,80]	21	Moving
70.2504	111.829	(60,80]	21	Moving
71.4524	102.691	(60,80]	21	Moving
72.5876	90.1059	(60,80]	21	Moving
73.7563	85.5431	(60,80]	21	Moving
74.9249	90.0722	(60,80]	21	Moving
76.0601	85.6727	(60,80]	21	Moving
77.1953	83.842	(60,80]	21	Moving
78.3639	85.5952	(60,80]	21	Moving
79.5326	83.1591	(60,80]	21	Moving
1.00167	55.1322	[0,20]	25	Moving
2.20367	55.48	[0,20]	25	Moving
3.27212	49.9762	[0,20]	25	Moving
4.37396	50.2544	[0,20]	25	Moving
5.50918	51.0403	[0,20]	25	Moving
6.61102	50.2952	[0,20]	25	Moving
7.74624	48.6835	[0,20]	25	Moving
8.88147	47.2839	[0,20]	25	Moving
10.0501	46.6405	[0,20]	25	Moving
11.1853	46.383	[0,20]	25	Moving
12.3873	48.1607	[0,20]	25	Moving
13.5559	48.9577	[0,20]	25	Moving
14.7245	48.9623	[0,20]	25	Moving
15.8932	49.1133	[0,20]	25	Moving
17.1285	50.097	[0,20]	25	Moving
18.2972	51.5651	[0,20]	25	Moving
19.4658	51.0922	[0,20]	25	Moving
20.5676	49.6938	(20,40]	25	Moving
21.7696	51.3513	(20,40]	25	Moving
22.9716	53.6527	(20,40]	25	Moving
24.1402	53.6444	(20,40]	25	Moving
25.3756	53.1644	(20,40]	25	Moving
26.4441	48.3809	(20,40]	25	Moving
27.5793	49.4717	(20,40]	25	Moving
28.7145	50.287	(20,40]	25	Moving
29.8497	51.5737	(20,40]	25	Moving
30.985	49.2162	(20,40]	25	Moving
32.1202	47.0543	(20,40]	25	Moving
33.2554	47.869	(20,40]	25	Moving
34.424	50.0844	(20,40]	25	Moving
35.5593	50.1906	(20,40]	25	Moving
36.7279	50.6705	(20,40]	25	Moving
37.8631	50.3333	(20,40]	25	Moving
39.0317	50.5774	(20,40]	25	Moving
40.2003	50.6114	(40,60]	25	Moving
41.3689	49.9163	(40,60]	25	Moving
42.571	49.802	(40,60]	25	Moving
43.7396	51.1282	(40,60]	25	Moving
44.9416	54.044	(40,60]	25	Moving
46.177	55.834	(40,60]	25	Moving
47.4457	54.7164	(40,60]	25	Moving
48.6144	53.533	(40,60]	25	Moving
49.7162	48.4512	(40,60]	25	Moving
50.7846	49.7539	(40,60]	25	Moving
51.9533	52.2678	(40,60]	25	Moving
53.1219	52.0867	(40,60]	25	Moving
54.2571	48.6765	(40,60]	25	Moving
55.3923	47.2904	(40,60]	25	Moving
56.5609	48.3361	(40,60]	25	Moving
57.6962	49.3696	(40,60]	25	Moving
58.8314	49.8786	(40,60]	25	Moving
59.9332	48.8902	(40,60]	25	Moving
61.0684	49.4752	(60,80]	25	Moving
62.2037	50.6136	(60,80]	25	Moving
63.3723	51.1938	(60,80]	25	Moving
64.5409	51.784	(60,80]	25	Moving
65.7095	51.2523	(60,80]	25	Moving
66.9115	52.7538	(60,80]	25	Moving
68.1135	54.3744	(60,80]	25	Moving
69.3155	55.1721	(60,80]	25	Moving
70.4841	51.2311	(60,80]	25	Moving
71.586	49.7106	(60,80]	25	Moving
72.7212	49.6804	(60,80]	25	Moving
73.9232	51.705	(60,80]	25	Moving
75.025	50.8536	(60,80]	25	Moving
76.1937	50.8808	(60,80]	25	Moving
77.3289	50.4565	(60,80]	25	Moving
78.4975	50.8105	(60,80]	25	Moving
79.6661	52.2006	(60,80]	25	Moving
0.934891	116.277	[0,20]	26	Moving
2.20367	115.296	[0,20]	26	Moving
3.40568	117.408	[0,20]	26	Moving
4.60768	129.625	[0,20]	26	Moving
5.87646	124.121	[0,20]	26	Moving
7.14524	119.11	[0,20]	26	Moving
8.41402	120.12	[0,20]	26	Moving
9.6828	120.065	[0,20]	26	Moving
10.9182	127.171	[0,20]	26	Moving
12.1536	120.304	[0,20]	26	Moving
13.4224	117.099	[0,20]	26	Moving
14.6578	122.275	[0,20]	26	Moving
15.8932	120.252	[0,20]	26	Moving
17.1953	118.592	[0,20]	26	Moving
18.4975	121.194	[0,20]	26	Moving
19.7329	122.094	[0,20]	26	Moving
20.9683	121.605	(20,40]	26	Moving
22.2371	122.869	(20,40]	26	Moving
23.5392	122.097	(20,40]	26	Moving
24.8414	122.689	(20,40]	26	Moving
26.1102	120.212	(20,40]	26	Moving
27.379	118.821	(20,40]	26	Moving
28.6811	118.674	(20,40]	26	Moving
29.9499	120.819	(20,40]	26	Moving
31.2187	121.71	(20,40]	26	Moving
32.5543	119.344	(20,40]	26	Moving
33.8898	118.92	(20,40]	26	Moving
35.192	118.979	(20,40]	26	Moving
36.4942	119.062	(20,40]	26	Moving
37.7963	118.782	(20,40]	26	Moving
39.0651	119.451	(20,40]	26	Moving
40.3005	120.649	(40,60]	26	Moving
41.6027	119.352	(40,60]	26	Moving
42.8715	119.94	(40,60]	26	Moving
44.1736	121.103	(40,60]	26	Moving
45.5092	118.921	(40,60]	26	Moving
46.8114	117.836	(40,60]	26	Moving
48.1135	119.548	(40,60]	26	Moving
49.4157	117.794	(40,60]	26	Moving
50.7179	115.678	(40,60]	26	Moving
51.9866	118.727	(40,60]	26	Moving
53.2554	119.032	(40,60]	26	Moving
54.5242	117.129	(40,60]	26	Moving
55.8264	115.596	(40,60]	26	Moving
57.1953	115.311	(40,60]	26	Moving
58.5309	113.794	(40,60]	26	Moving
59.8998	112.737	(40,60]	26	Moving
61.1686	105.542	(60,80]	26	Moving
62.4708	107.951	(60,80]	26	Moving
63.8063	113.771	(60,80]	26	Moving
65.0751	109.082	(60,80]	26	Moving
66.3439	110.636	(60,80]	26	Moving
67.6461	114.69	(60,80]	26	Moving
68.9482	114.155	(60,80]	26	Moving
70.2504	113.049	(60,80]	26	Moving
71.5192	111.575	(60,80]	26	Moving
72.788	116.359	(60,80]	26	Moving
74.0234	114.11	(60,80]	26	Moving
75.2922	113.697	(60,80]	26	Moving
76.5943	116.398	(60,80]	26	Moving
77.8631	113.586	(60,80]	26	Moving
79.1319	114.96	(60,80]	26	Moving
0.434057	68.0863	[0,20]	27	Moving
1.80301	67.7963	[0,20]	27	Moving
3.17195	67.3679	[0,20]	27	Moving
4.5409	67.338	[0,20]	27	Moving
5.90985	68.5559	[0,20]	27	Moving
7.41235	65.5582	[0,20]	27	Moving
8.74791	63.8588	[0,20]	27	Moving
10.1503	64.3776	[0,20]	27	Moving
11.586	64.7389	[0,20]	27	Moving
13.0551	64.2754	[0,20]	27	Moving
14.5242	65.1107	[0,20]	27	Moving
15.9265	65.8698	[0,20]	27	Moving
17.3289	64.9094	[0,20]	27	Moving
18.7312	64.9665	[0,20]	27	Moving
20.0668	64.5314	(20,40]	27	Moving
21.4691	63.7927	(20,40]	27	Moving
22.8715	63.7205	(20,40]	27	Moving
24.2738	64.4257	(20,40]	27	Moving
25.7429	64.75	(20,40]	27	Moving
27.212	64.2365	(20,40]	27	Moving
28.6811	63.9396	(20,40]	27	Moving
30.0835	64.5296	(20,40]	27	Moving
31.4858	63.9405	(20,40]	27	Moving
32.9215	64.2059	(20,40]	27	Moving
34.3907	63.1929	(20,40]	27	Moving
35.793	63.3903	(20,40]	27	Moving
37.2621	64.5753	(20,40]	27	Moving
38.7312	64.2442	(20,40]	27	Moving
40.1002	63.3261	(40,60]	27	Moving
41.5025	62.3203	(40,60]	27	Moving
42.9382	63.145	(40,60]	27	Moving
44.3406	62.8201	(40,60]	27	Moving
45.8097	62.7581	(40,60]	27	Moving
47.2788	61.9953	(40,60]	27	Moving
48.7145	61.9032	(40,60]	27	Moving
50.1169	61.0756	(40,60]	27	Moving
51.5526	60.7108	(40,60]	27	Moving
52.9883	58.9338	(40,60]	27	Moving
54.3907	57.6837	(40,60]	27	Moving
55.793	55.7714	(40,60]	27	Moving
57.1953	54.4728	(40,60]	27	Moving
58.6311	54.3321	(40,60]	27	Moving
60	53.7941	(40,60]	27	Moving
61.4023	54.2936	(60,80]	27	Moving
62.9048	56.8888	(60,80]	27	Moving
64.3406	57.2337	(60,80]	27	Moving
65.7095	56.559	(60,80]	27	Moving
67.1452	66.9931	(60,80]	27	Moving
68.581	67.0907	(60,80]	27	Moving
69.9833	67.2137	(60,80]	27	Moving
71.3523	66.3851	(60,80]	27	Moving
72.7212	65.9192	(60,80]	27	Moving
74.1235	67.0786	(60,80]	27	Moving
75.626	68.3552	(60,80]	27	Moving
77.0618	67.5553	(60,80]	27	Moving
78.4641	68.0275	(60,80]	27	Moving
79.8998	66.9809	(60,80]	27	Moving
0.868114	41.2201	[0,20]	28	Moving
2.03673	35.6552	[0,20]	28	Moving
3.27212	35.1607	[0,20]	28	Moving
4.47412	35.9235	[0,20]	28	Moving
5.67613	36.8947	[0,20]	28	Moving
6.87813	35.5411	[0,20]	28	Moving
8.08013	35.5431	[0,20]	28	Moving
9.28214	36.953	[0,20]	28	Moving
10.4508	36.2817	[0,20]	28	Moving
11.6528	33.8263	[0,20]	28	Moving
12.8214	33.7877	[0,20]	28	Moving
14.0234	35.0061	[0,20]	28	Moving
15.2254	35.745	[0,20]	28	Moving
16.394	34.8429	[0,20]	28	Moving
17.596	34.054	[0,20]	28	Moving
18.798	33.7721	[0,20]	28	Moving
20	35.7931	[0,20]	28	Moving
21.1686	35.3166	(20,40]	28	Moving
22.3706	35.0269	(20,40]	28	Moving
23.5726	35.5175	(20,40]	28	Moving
24.7746	36.5202	(20,40]	28	Moving
25.9766	36.361	(20,40]	28	Moving
27.1786	34.9579	(20,40]	28	Moving
28.414	36.0292	(20,40]	28	Moving
29.616	35.9994	(20,40]	28	Moving
30.7846	36.1259	(20,40]	28	Moving
32.02	36.6334	(20,40]	28	Moving
33.222	35.8615	(20,40]	28	Moving
34.4574	36.0538	(20,40]	28	Moving
35.6594	35.8744	(20,40]	28	Moving
36.8948	35.3385	(20,40]	28	Moving
38.0968	35.1406	(20,40]	28	Moving
39.2988	34.9882	(20,40]	28	Moving
40.4674	35.5384	(40,60]	28	Moving
41.6694	35.5012	(40,60]	28	Moving
42.9048	36.2724	(40,60]	28	Moving
44.1068	36.9092	(40,60]	28	Moving
45.3088	36.0327	(40,60]	28	Moving
46.5442	35.72	(40,60]	28	Moving
47.7796	35.6811	(40,60]	28	Moving
48.9816	34.6405	(40,60]	28	Moving
50.217	34.9431	(40,60]	28	Moving
51.4524	35.1385	(40,60]	28	Moving
52.6878	35.84	(40,60]	28	Moving
53.9232	36.4757	(40,60]	28	Moving
55.1252	36.661	(40,60]	28	Moving
56.394	36.6775	(40,60]	28	Moving
57.6294	36.8258	(40,60]	28	Moving
58.8648	36.953	(40,60]	28	Moving
60.0668	37.0875	(60,80]	28	Moving
61.2688	36.6529	(60,80]	28	Moving
62.5376	36.0541	(60,80]	28	Moving
63.773	36.132	(60,80]	28	Moving
64.975	35.7393	(60,80]	28	Moving
66.2104	35.1712	(60,80]	28	Moving
67.4457	35.4224	(60,80]	28	Moving
68.6477	35.4348	(60,80]	28	Moving
69.8831	35.6484	(60,80]	28	Moving
71.1185	36.1582	(60,80]	28	Moving
72.3205	36.5776	(60,80]	28	Moving
73.6227	29.5644	(60,80]	28	Moving
74.8247	28.1691	(60,80]	28	Moving
76.0601	28.2753	(60,80]	28	Moving
77.2955	28.4984	(60,80]	28	Moving
78.4975	28.1442	(60,80]	28	Moving
79.7997	27.5492	(60,80]	28	Moving
0.834725	145.245	[0,20]	30	Moving
2.07012	146.758	[0,20]	30	Moving
3.3389	148.099	[0,20]	30	Moving
4.64107	148.762	[0,20]	30	Moving
5.90985	146.527	[0,20]	30	Moving
7.14524	144.976	[0,20]	30	Moving
8.41402	145.942	[0,20]	30	Moving
9.71619	146.099	[0,20]	30	Moving
10.9516	139.171	[0,20]	30	Moving
12.1536	137.858	[0,20]	30	Moving
13.3556	138.867	[0,20]	30	Moving
14.5576	138.659	[0,20]	30	Moving
15.793	139.791	[0,20]	30	Moving
16.995	137.637	[0,20]	30	Moving
18.2304	139.655	[0,20]	30	Moving
19.4658	140.421	[0,20]	30	Moving
20.6344	139.892	(20,40]	30	Moving
21.9699	143.171	(20,40]	30	Moving
23.172	139.605	(20,40]	30	Moving
24.3406	140.037	(20,40]	30	Moving
25.5426	138.026	(20,40]	30	Moving
26.778	139.654	(20,40]	30	Moving
27.98	137.825	(20,40]	30	Moving
29.2487	140.627	(20,40]	30	Moving
30.4841	138.123	(20,40]	30	Moving
31.6861	138.731	(20,40]	30	Moving
32.8881	138.926	(20,40]	30	Moving
34.0902	139.501	(20,40]	30	Moving
35.2922	138.915	(20,40]	30	Moving
36.4942	139.603	(20,40]	30	Moving
37.7629	143.049	(20,40]	30	Moving
39.0317	143.649	(20,40]	30	Moving
40.2671	144.105	(40,60]	30	Moving
41.4691	140.401	(40,60]	30	Moving
42.7045	140.67	(40,60]	30	Moving
43.9065	140.059	(40,60]	30	Moving
45.1085	139.309	(40,60]	30	Moving
46.3439	140.352	(40,60]	30	Moving
47.5793	140.296	(40,60]	30	Moving
48.7813	140.39	(40,60]	30	Moving
49.9833	141.039	(40,60]	30	Moving
51.1853	139.378	(40,60]	30	Moving
52.4207	139.265	(40,60]	30	Moving
53.6561	140.378	(40,60]	30	Moving
54.9249	142.17	(40,60]	30	Moving
56.1269	139.7	(40,60]	30	Moving
57.2955	138.803	(40,60]	30	Moving
58.4975	139.864	(40,60]	30	Moving
59.7329	142.244	(40,60]	30	Moving
60.9015	142.98	(60,80]	30	Moving
62.1369	143.08	(60,80]	30	Moving
63.3723	141.418	(60,80]	30	Moving
64.6077	142.344	(60,80]	30	Moving
65.8431	143.868	(60,80]	30	Moving
67.0451	142.43	(60,80]	30	Moving
68.2805	140.559	(60,80]	30	Moving
69.4825	142.849	(60,80]	30	Moving
70.7513	140.855	(60,80]	30	Moving
71.9533	142.275	(60,80]	30	Moving
73.1553	140.963	(60,80]	30	Moving
74.424	141.61	(60,80]	30	Moving
75.6594	140.816	(60,80]	30	Moving
76.8948	141.499	(60,80]	30	Moving
78.1302	142.223	(60,80]	30	Moving
79.3656	143.251	(60,80]	30	Moving
0.534224	138.704	[0,20]	32	Moving
1.93656	136.336	[0,20]	32	Moving
3.43907	141.393	[0,20]	32	Moving
4.77462	125.162	[0,20]	32	Moving
6.17696	129.583	[0,20]	32	Moving
7.54591	127.707	[0,20]	32	Moving
8.98164	129.983	[0,20]	32	Moving
10.384	122.78	[0,20]	32	Moving
11.7529	123.239	[0,20]	32	Moving
13.1219	124.34	[0,20]	32	Moving
14.591	127.499	[0,20]	32	Moving
16.0267	126.598	[0,20]	32	Moving
17.3957	124.985	[0,20]	32	Moving
18.7646	130.112	[0,20]	32	Moving
20.1336	125.863	(20,40]	32	Moving
21.6027	124.617	(20,40]	32	Moving
23.0384	124.089	(20,40]	32	Moving
24.4407	124.089	(20,40]	32	Moving
25.8765	122.663	(20,40]	32	Moving
27.379	126.239	(20,40]	32	Moving
28.8481	126.027	(20,40]	32	Moving
30.2504	127.268	(20,40]	32	Moving
31.6861	126.048	(20,40]	32	Moving
33.1553	124.565	(20,40]	32	Moving
34.5576	123.082	(20,40]	32	Moving
35.9599	125.017	(20,40]	32	Moving
37.3623	124.726	(20,40]	32	Moving
38.798	123.505	(20,40]	32	Moving
40.2337	125.578	(40,60]	32	Moving
41.7028	123.082	(40,60]	32	Moving
43.1386	121.501	(40,60]	32	Moving
44.5075	123.113	(40,60]	32	Moving
45.9432	123.923	(40,60]	32	Moving
47.4124	123.015	(40,60]	32	Moving
48.8815	124.145	(40,60]	32	Moving
50.384	126.55	(40,60]	32	Moving
51.7863	118.879	(40,60]	32	Moving
53.1553	120.464	(40,60]	32	Moving
54.591	123.146	(40,60]	32	Moving
56.0267	123.977	(40,60]	32	Moving
57.429	123.969	(40,60]	32	Moving
58.8648	120.028	(40,60]	32	Moving
60.1336	117.051	(60,80]	32	Moving
61.4357	120.052	(60,80]	32	Moving
62.8381	122.815	(60,80]	32	Moving
64.2404	122.568	(60,80]	32	Moving
65.6761	111.98	(60,80]	32	Moving
66.9783	110.011	(60,80]	32	Moving
68.2805	120.23	(60,80]	32	Moving
69.616	122.796	(60,80]	32	Moving
71.0184	122.149	(60,80]	32	Moving
72.4207	110.46	(60,80]	32	Moving
73.7563	118.147	(60,80]	32	Moving
75.0584	122.574	(60,80]	32	Moving
76.394	122.945	(60,80]	32	Moving
77.7963	123.853	(60,80]	32	Moving
79.2321	126.755	(60,80]	32	Moving
1.06845	48.7791	[0,20]	3	Moving
2.90484	50.1762	[0,20]	3	Moving
5.84307	37.5125	[0,20]	3	Moving
6.64441	34.8183	[0,20]	3	Moving
8.54758	36.9146	[0,20]	3	Moving
10.4174	37.848	[0,20]	3	Moving
12.2204	38.2078	[0,20]	3	Moving
14.1235	41.9459	[0,20]	3	Moving
15.9933	42.8793	[0,20]	3	Moving
17.8631	42.0736	[0,20]	3	Moving
19.6995	42.0622	[0,20]	3	Moving
21.4691	43.8869	(20,40]	3	Moving
23.3055	42.9606	(20,40]	3	Moving
25.0751	42.8592	(20,40]	3	Moving
26.8781	43.5294	(20,40]	3	Moving
28.6477	43.3613	(20,40]	3	Moving
30.384	41.5885	(20,40]	3	Moving
32.187	43.156	(20,40]	3	Moving
34.0568	43.6444	(20,40]	3	Moving
35.8264	42.9636	(20,40]	3	Moving
37.596	42.4539	(20,40]	3	Moving
39.3656	42.7052	(20,40]	3	Moving
41.1018	42.3991	(40,60]	3	Moving
42.9048	43.1503	(40,60]	3	Moving
44.7078	42.3847	(40,60]	3	Moving
46.5776	44.6482	(40,60]	3	Moving
48.414	44.9856	(40,60]	3	Moving
50.1836	45.5674	(40,60]	3	Moving
52.0534	45.4987	(40,60]	3	Moving
53.8898	43.5291	(40,60]	3	Moving
55.6594	42.2655	(40,60]	3	Moving
57.4624	45.651	(40,60]	3	Moving
59.2654	47.2025	(40,60]	3	Moving
61.0351	45.3944	(60,80]	3	Moving
62.7713	44.529	(60,80]	3	Moving
64.5409	45.522	(60,80]	3	Moving
66.3439	46.148	(60,80]	3	Moving
68.1135	45.0131	(60,80]	3	Moving
69.8497	45.769	(60,80]	3	Moving
71.586	44.9035	(60,80]	3	Moving
73.3222	47.1397	(60,80]	3	Moving
75.0918	47.4535	(60,80]	3	Moving
76.8614	48.3913	(60,80]	3	Moving
78.6644	47.968	(60,80]	3	Moving
0.734558	117.092	[0,20]	10	Moving
2.60434	116.032	[0,20]	10	Moving
4.67446	117.902	[0,20]	10	Moving
6.54424	117.887	[0,20]	10	Moving
8.44741	117.96	[0,20]	10	Moving
10.4174	117.598	[0,20]	10	Moving
12.3205	117.957	[0,20]	10	Moving
14.2237	116.588	[0,20]	10	Moving
16.2604	116.945	[0,20]	10	Moving
18.0634	115.776	[0,20]	10	Moving
19.9332	115.716	[0,20]	10	Moving
21.7696	116.283	(20,40]	10	Moving
23.7396	117.126	(20,40]	10	Moving
25.7429	117.674	(20,40]	10	Moving
27.8464	115.914	(20,40]	10	Moving
29.783	114.455	(20,40]	10	Moving
31.8197	112.59	(20,40]	10	Moving
33.8564	113.561	(20,40]	10	Moving
35.7596	112.395	(20,40]	10	Moving
37.6962	112.615	(20,40]	10	Moving
39.7329	114.003	(20,40]	10	Moving
41.5693	113.863	(40,60]	10	Moving
43.4057	112.963	(40,60]	10	Moving
45.4424	110.571	(40,60]	10	Moving
47.1786	106.111	(40,60]	10	Moving
48.9482	106.508	(40,60]	10	Moving
50.1503	107.859	(40,60]	10	Moving
52.3205	107.469	(40,60]	10	Moving
53.7229	108.738	(40,60]	10	Moving
55.4925	110.813	(40,60]	10	Moving
57.8965	112.507	(40,60]	10	Moving
59.8664	107.065	(40,60]	10	Moving
62.0367	105.931	(60,80]	10	Moving
64.1068	103.863	(60,80]	10	Moving
66.01	99.9292	(60,80]	10	Moving
68.0134	87.0879	(60,80]	10	Moving
69.9499	97.7596	(60,80]	10	Moving
72.1536	103.834	(60,80]	10	Moving
73.8564	103.677	(60,80]	10	Moving
75.2254	100.437	(60,80]	10	Moving
77.0618	96.7377	(60,80]	10	Moving
79.0985	88.7384	(60,80]	10	Moving

## Sheet: HRV_mass_all
Snail	Total_mass_(g)	Shell_Height_(mm)	Shell_Diameter_(mm)	Shell_mass_(g)	Dry_mass_(g)	MeanHR_retracted	MeanHR_moving	RRms_retracted	RRms_moving	SDNN_retracted	SDNN_moving	pNN100_retracted	pNN100_moving
1	3.4417	23.46	20	0.1999	0.2328	38.617	59.4518	1566.01	1010.12	286.777	39.0948	64	5.12821
2	3.6036	24.73	19.6	0.5257	0.2984	23.3274	30.0847	2572.03	1996.66	96.9561	106.179	23.3333	35.8974
3	5.1542	22.99	19.87	0.6186	0.5064	32.1382	33.7093	1867.45	1805.28	49.0907	235.59	9.52381	13.9535
5	3.2554	23.61	19	0.4514	0.1899	20.5206	17.4185	2925.11	3484.07	85.893	454.765	11.1111	86.3636
6	2.3964	19.31	16.65	0.2585	0.303	32.1765	36.54	1865.9	1642.19	65.6593	81.1226	14.2857	33.3333
7	2.1488	19.01	16.34	0.1683	0.1925	37.025	45.244	1622.43	1329.54	86.188	83.0279	18.75	15
8	2.8978	22.1	18.98	0.3112	0.2556	39.5185	43.6186	1518.56	1375.28	28.4319	56.7929	5.88235	21.0526
10	6.0203	27.63	22.26	0.973	0.4495	27.0537	31.6739	2238.92	1910.33	338.715	214.433	74.2857	68.2927
11	2.4682	20.96	18.25	0.2532	0.1806	26.7116	41.7741	2265.81	1437.55	441.381	83.6375	65.7143	25.9259
12	2.8755	21.06	17.99	0.2226	0.1905	24.2622	41.9206	2566.64	1432.75	1045.23	121.688	76.6667	36.3636
13	1.3681	17.14	14.88	0.0936	0.0775	29.5525	42.9561	2032.45	1408.19	94.1831	176.014	28.9474	51.7857
19	8.1661	29.91	23.97	1.1712	1.0983	31.3528	42.4112	1937.36	1416.4	378.436	45.9141	78.0488	19.6429
20	7.9804	31	25.29	1.3813	0.8515	24.6238	41.19	2435.37	1473.97	99.0967	172.47	46.875	29.6296
21	2.2694	20.96	17.21	0.2566	0.1848	48.4283	50.8496	1240.09	1180.4	114.412	60.9864	33.3333	14.9254
25	10.166	34.36	26.39	1.8588	1.0436	38.3799	51.876	1567.32	1157.48	129.041	40.3549	32	8.82353
26	5.5942	26.05	22.53	0.3611	0.4531	44.8523	46.8138	1337.82	1281.71	111.58	34.3893	27.5862	1.63934
27	10.3249	33.6	25.69	1.8617	0.8966	34.9077	42.3175	1730.42	1418.15	187.468	40.9442	33.3333	8.92857
28	8.6	29.85	23.72	1.4881	0.996	24.5089	49.4671	2508.22	1213.64	460.368	28.3874	90.625	4.61538
30	2.7812	20.39	17	0.259	0.1961	37.2918	48.9131	1611.35	1227.17	85.807	32.8794	6.12245	3.125
32	3.52	22.8	19.5	0.408	0.2396	38.0122	42.7254	1578.45	1405.27	30.6586	53.6458	4	14.2857

## Sheet: Position_speed_distance_results
LABEL	ID	TRACK_ID	POSITION_X	POSITION_T	FRAME	source_file	Section	Snail	start_frame	end_frame	distance	speed	time
ID6823	6823	0	1.41484	0	0	Speed_1_section_Mov_19_spots.csv	1	19	0	147	0	0	0
ID6827	6827	0	1.45169	1	1	Speed_1_section_Mov_19_spots.csv	1	19	0	147	0.0368514	1.10665	0.0333
ID6831	6831	0	1.42591	2	2	Speed_1_section_Mov_19_spots.csv	1	19	0	147	-0.0257799	-0.774171	0.0666
ID6835	6835	0	1.44529	3	3	Speed_1_section_Mov_19_spots.csv	1	19	0	147	0.0193837	0.582092	0.0999
ID6840	6840	0	1.48075	4	4	Speed_1_section_Mov_19_spots.csv	1	19	0	147	0.0354525	1.06464	0.1332
ID6845	6845	0	1.45332	5	5	Speed_1_section_Mov_19_spots.csv	1	19	0	147	-0.0274288	-0.823689	0.1665
ID6850	6850	0	1.45507	6	6	Speed_1_section_Mov_19_spots.csv	1	19	0	147	0.00175518	0.0527082	0.1998
ID6854	6854	0	1.4536	7	7	Speed_1_section_Mov_19_spots.csv	1	19	0	147	-0.00146864	-0.0441033	0.2331
ID6860	6860	0	1.42477	8	8	Speed_1_section_Mov_19_spots.csv	1	19	0	147	-0.028837	-0.865975	0.2664
ID6865	6865	0	1.45365	9	9	Speed_1_section_Mov_19_spots.csv	1	19	0	147	0.0288799	0.867265	0.2997
ID6871	6871	0	1.4401	10	10	Speed_1_section_Mov_19_spots.csv	1	19	0	147	-0.0135478	-0.406842	0.333
ID6876	6876	0	1.45701	11	11	Speed_1_section_Mov_19_spots.csv	1	19	0	147	0.0169101	0.50781	0.3663
ID6882	6882	0	1.46474	12	12	Speed_1_section_Mov_19_spots.csv	1	19	0	147	0.00772688	0.232039	0.3996
ID6888	6888	0	1.43168	13	13	Speed_1_section_Mov_19_spots.csv	1	19	0	147	-0.0330588	-0.992758	0.4329
ID6894	6894	0	1.46169	14	14	Speed_1_section_Mov_19_spots.csv	1	19	0	147	0.030016	0.901383	0.4662
ID6900	6900	0	1.47322	15	15	Speed_1_section_Mov_19_spots.csv	1	19	0	147	0.0115236	0.346053	0.4995
ID6906	6906	0	1.44785	16	16	Speed_1_section_Mov_19_spots.csv	1	19	0	147	-0.0253679	-0.7618	0.5328
ID6912	6912	0	1.48697	17	17	Speed_1_section_Mov_19_spots.csv	1	19	0	147	0.0391189	1.17474	0.5661
ID6917	6917	0	1.44816	18	18	Speed_1_section_Mov_19_spots.csv	1	19	0	147	-0.0388066	-1.16536	0.5994
ID6925	6925	0	1.46396	19	19	Speed_1_section_Mov_19_spots.csv	1	19	0	147	0.0157962	0.474359	0.6327
ID6932	6932	0	1.49218	20	20	Speed_1_section_Mov_19_spots.csv	1	19	0	147	0.0282199	0.847445	0.666
ID6937	6937	0	1.45962	21	21	Speed_1_section_Mov_19_spots.csv	1	19	0	147	-0.0325591	-0.977749	0.6993
ID6943	6943	0	1.48851	22	22	Speed_1_section_Mov_19_spots.csv	1	19	0	147	0.0288876	0.867495	0.7326
ID6949	6949	0	1.46889	23	23	Speed_1_section_Mov_19_spots.csv	1	19	0	147	-0.0196166	-0.589087	0.7659
ID6954	6954	0	1.47697	24	24	Speed_1_section_Mov_19_spots.csv	1	19	0	147	0.00807687	0.242549	0.7992
ID6961	6961	0	1.47332	25	25	Speed_1_section_Mov_19_spots.csv	1	19	0	147	-0.00364593	-0.109487	0.8325
ID6969	6969	0	1.4723	26	26	Speed_1_section_Mov_19_spots.csv	1	19	0	147	-0.00102414	-0.0307551	0.8658
ID6976	6976	0	1.47186	27	27	Speed_1_section_Mov_19_spots.csv	1	19	0	147	-0.000432021	-0.0129736	0.8991
ID6985	6985	0	1.51541	28	28	Speed_1_section_Mov_19_spots.csv	1	19	0	147	0.0435501	1.30781	0.9324
ID6990	6990	0	1.50261	29	29	Speed_1_section_Mov_19_spots.csv	1	19	0	147	-0.0128026	-0.384464	0.9657
ID6996	6996	0	1.52289	30	30	Speed_1_section_Mov_19_spots.csv	1	19	0	147	0.0202737	0.608821	0.999
ID7005	7005	0	1.49194	31	31	Speed_1_section_Mov_19_spots.csv	1	19	0	147	-0.0309446	-0.929267	1.0323
ID7010	7010	0	1.50372	32	32	Speed_1_section_Mov_19_spots.csv	1	19	0	147	0.0117806	0.353771	1.0656
ID7017	7017	0	1.51009	33	33	Speed_1_section_Mov_19_spots.csv	1	19	0	147	0.0063652	0.191147	1.0989
ID7023	7023	0	1.51135	34	34	Speed_1_section_Mov_19_spots.csv	1	19	0	147	0.00126773	0.0380699	1.1322
ID7030	7030	0	1.54794	35	35	Speed_1_section_Mov_19_spots.csv	1	19	0	147	0.0365899	1.0988	1.1655
ID7036	7036	0	1.50959	36	36	Speed_1_section_Mov_19_spots.csv	1	19	0	147	-0.0383575	-1.15188	1.1988
ID7043	7043	0	1.5311	37	37	Speed_1_section_Mov_19_spots.csv	1	19	0	147	0.0215101	0.645948	1.2321
ID7048	7048	0	1.549	38	38	Speed_1_section_Mov_19_spots.csv	1	19	0	147	0.017899	0.537507	1.2654
ID7054	7054	0	1.52638	39	39	Speed_1_section_Mov_19_spots.csv	1	19	0	147	-0.0226153	-0.679139	1.2987
ID7058	7058	0	1.54475	40	40	Speed_1_section_Mov_19_spots.csv	1	19	0	147	0.0183693	0.55163	1.332
ID7064	7064	0	1.52852	41	41	Speed_1_section_Mov_19_spots.csv	1	19	0	147	-0.0162344	-0.48752	1.3653
ID7071	7071	0	1.52622	42	42	Speed_1_section_Mov_19_spots.csv	1	19	0	147	-0.0022911	-0.0688019	1.3986
ID7079	7079	0	1.55102	43	43	Speed_1_section_Mov_19_spots.csv	1	19	0	147	0.0247991	0.744719	1.4319
ID7084	7084	0	1.53588	44	44	Speed_1_section_Mov_19_spots.csv	1	19	0	147	-0.0151414	-0.454696	1.4652
ID7090	7090	0	1.58778	45	45	Speed_1_section_Mov_19_spots.csv	1	19	0	147	0.0518933	1.55836	1.4985
ID7097	7097	0	1.59726	46	46	Speed_1_section_Mov_19_spots.csv	1	19	0	147	0.00948825	0.284932	1.5318
ID7104	7104	0	1.61656	47	47	Speed_1_section_Mov_19_spots.csv	1	19	0	147	0.0192937	0.57939	1.5651
ID7111	7111	0	1.63761	48	48	Speed_1_section_Mov_19_spots.csv	1	19	0	147	0.0210556	0.632302	1.5984
ID7118	7118	0	1.63661	49	49	Speed_1_section_Mov_19_spots.csv	1	19	0	147	-0.000998556	-0.0299867	1.6317
ID7125	7125	0	1.64027	50	50	Speed_1_section_Mov_19_spots.csv	1	19	0	147	0.00365987	0.109906	1.665
ID7134	7134	0	1.66545	51	51	Speed_1_section_Mov_19_spots.csv	1	19	0	147	0.0251803	0.756166	1.6983
ID7141	7141	0	1.6416	52	52	Speed_1_section_Mov_19_spots.csv	1	19	0	147	-0.0238544	-0.716347	1.7316
ID7148	7148	0	1.66233	53	53	Speed_1_section_Mov_19_spots.csv	1	19	0	147	0.0207276	0.622452	1.7649
ID7157	7157	0	1.67286	54	54	Speed_1_section_Mov_19_spots.csv	1	19	0	147	0.0105274	0.316139	1.7982
ID7165	7165	0	1.67024	55	55	Speed_1_section_Mov_19_spots.csv	1	19	0	147	-0.00261649	-0.0785734	1.8315
ID7172	7172	0	1.71247	56	56	Speed_1_section_Mov_19_spots.csv	1	19	0	147	0.0422277	1.2681	1.8648
ID7176	7176	0	1.68347	57	57	Speed_1_section_Mov_19_spots.csv	1	19	0	147	-0.0289986	-0.870828	1.8981
ID7186	7186	0	1.71215	58	58	Speed_1_section_Mov_19_spots.csv	1	19	0	147	0.0286786	0.86122	1.9314
ID7194	7194	0	1.73654	59	59	Speed_1_section_Mov_19_spots.csv	1	19	0	147	0.0243904	0.732445	1.9647
ID7200	7200	0	1.70062	60	60	Speed_1_section_Mov_19_spots.csv	1	19	0	147	-0.0359186	-1.07864	1.998
ID7206	7206	0	1.74567	61	61	Speed_1_section_Mov_19_spots.csv	1	19	0	147	0.0450548	1.353	2.0313
ID7211	7211	0	1.73729	62	62	Speed_1_section_Mov_19_spots.csv	1	19	0	147	-0.00837805	-0.251593	2.0646
ID7218	7218	0	1.73349	63	63	Speed_1_section_Mov_19_spots.csv	1	19	0	147	-0.00380689	-0.114321	2.0979
ID7223	7223	0	1.76293	64	64	Speed_1_section_Mov_19_spots.csv	1	19	0	147	0.0294433	0.884182	2.1312
ID7229	7229	0	1.73193	65	65	Speed_1_section_Mov_19_spots.csv	1	19	0	147	-0.0309981	-0.930875	2.1645
ID7235	7235	0	1.77336	66	66	Speed_1_section_Mov_19_spots.csv	1	19	0	147	0.0414303	1.24415	2.1978
ID7241	7241	0	1.78379	67	67	Speed_1_section_Mov_19_spots.csv	1	19	0	147	0.010429	0.313183	2.2311
ID7246	7246	0	1.80322	68	68	Speed_1_section_Mov_19_spots.csv	1	19	0	147	0.0194234	0.583286	2.2644
ID7250	7250	0	1.89222	69	69	Speed_1_section_Mov_19_spots.csv	1	19	0	147	0.089002	2.67273	2.2977
ID7257	7257	0	1.88565	70	70	Speed_1_section_Mov_19_spots.csv	1	19	0	147	-0.00656616	-0.197182	2.331
ID7263	7263	0	1.92246	71	71	Speed_1_section_Mov_19_spots.csv	1	19	0	147	0.0368097	1.1054	2.3643
ID7267	7267	0	1.96985	72	72	Speed_1_section_Mov_19_spots.csv	1	19	0	147	0.0473857	1.42299	2.3976
ID7272	7272	0	2.0071	73	73	Speed_1_section_Mov_19_spots.csv	1	19	0	147	0.0372539	1.11873	2.4309
ID7277	7277	0	2.06043	74	74	Speed_1_section_Mov_19_spots.csv	1	19	0	147	0.0533264	1.60139	2.4642
ID7284	7284	0	2.0685	75	75	Speed_1_section_Mov_19_spots.csv	1	19	0	147	0.00807496	0.242491	2.4975
ID7288	7288	0	2.10985	76	76	Speed_1_section_Mov_19_spots.csv	1	19	0	147	0.0413429	1.24153	2.5308
ID7293	7293	0	2.15795	77	77	Speed_1_section_Mov_19_spots.csv	1	19	0	147	0.048108	1.44469	2.5641
ID7298	7298	0	2.1532	78	78	Speed_1_section_Mov_19_spots.csv	1	19	0	147	-0.00475363	-0.142752	2.5974
ID7304	7304	0	2.20915	79	79	Speed_1_section_Mov_19_spots.csv	1	19	0	147	0.0559552	1.68034	2.6307
ID7309	7309	0	2.26594	80	80	Speed_1_section_Mov_19_spots.csv	1	19	0	147	0.0567806	1.70512	2.664
ID7316	7316	0	2.28146	81	81	Speed_1_section_Mov_19_spots.csv	1	19	0	147	0.0155293	0.466345	2.6973
ID7322	7322	0	2.33857	82	82	Speed_1_section_Mov_19_spots.csv	1	19	0	147	0.0571064	1.71491	2.7306
ID7328	7328	0	2.35771	83	83	Speed_1_section_Mov_19_spots.csv	1	19	0	147	0.0191383	0.574724	2.7639
ID7334	7334	0	2.42577	84	84	Speed_1_section_Mov_19_spots.csv	1	19	0	147	0.068057	2.04375	2.7972
ID7340	7340	0	2.47542	85	85	Speed_1_section_Mov_19_spots.csv	1	19	0	147	0.0496548	1.49114	2.8305
ID7345	7345	0	2.51495	86	86	Speed_1_section_Mov_19_spots.csv	1	19	0	147	0.0395257	1.18696	2.8638
ID7350	7350	0	2.57855	87	87	Speed_1_section_Mov_19_spots.csv	1	19	0	147	0.0635992	1.90988	2.8971
ID7357	7357	0	2.62375	88	88	Speed_1_section_Mov_19_spots.csv	1	19	0	147	0.0452086	1.35762	2.9304
ID7361	7361	0	2.72895	89	89	Speed_1_section_Mov_19_spots.csv	1	19	0	147	0.105193	3.15896	2.9637
ID7366	7366	0	2.7949	90	90	Speed_1_section_Mov_19_spots.csv	1	19	0	147	0.0659532	1.98058	2.997
ID7373	7373	0	2.85261	91	91	Speed_1_section_Mov_19_spots.csv	1	19	0	147	0.0577037	1.73284	3.0303
ID7377	7377	0	2.92445	92	92	Speed_1_section_Mov_19_spots.csv	1	19	0	147	0.0718427	2.15744	3.0636
ID7382	7382	0	2.9837	93	93	Speed_1_section_Mov_19_spots.csv	1	19	0	147	0.0592524	1.77935	3.0969
ID7388	7388	0	3.05947	94	94	Speed_1_section_Mov_19_spots.csv	1	19	0	147	0.0757712	2.27541	3.1302
ID7393	7393	0	3.1291	95	95	Speed_1_section_Mov_19_spots.csv	1	19	0	147	0.0696288	2.09096	3.1635
ID7398	7398	0	3.21237	96	96	Speed_1_section_Mov_19_spots.csv	1	19	0	147	0.0832729	2.50069	3.1968
ID7403	7403	0	3.27883	97	97	Speed_1_section_Mov_19_spots.csv	1	19	0	147	0.0664574	1.99572	3.2301
ID7407	7407	0	3.38787	98	98	Speed_1_section_Mov_19_spots.csv	1	19	0	147	0.109036	3.27435	3.2634
ID7413	7413	0	3.45903	99	99	Speed_1_section_Mov_19_spots.csv	1	19	0	147	0.0711653	2.13709	3.2967
ID7418	7418	0	3.55929	100	100	Speed_1_section_Mov_19_spots.csv	1	19	0	147	0.100262	3.01088	3.33
ID7421	7421	0	3.64099	101	101	Speed_1_section_Mov_19_spots.csv	1	19	0	147	0.081699	2.45342	3.3633
ID7427	7427	0	3.72941	102	102	Speed_1_section_Mov_19_spots.csv	1	19	0	147	0.0884137	2.65507	3.3966
ID7433	7433	0	3.84806	103	103	Speed_1_section_Mov_19_spots.csv	1	19	0	147	0.118657	3.56328	3.4299
ID7439	7439	0	3.89333	104	104	Speed_1_section_Mov_19_spots.csv	1	19	0	147	0.0452709	1.35949	3.4632
ID7443	7443	0	4.04658	105	105	Speed_1_section_Mov_19_spots.csv	1	19	0	147	0.15325	4.60209	3.4965
ID7448	7448	0	4.18563	106	106	Speed_1_section_Mov_19_spots.csv	1	19	0	147	0.139047	4.17558	3.5298
ID7452	7452	0	4.32204	107	107	Speed_1_section_Mov_19_spots.csv	1	19	0	147	0.136411	4.09642	3.5631
ID7456	7456	0	4.46197	108	108	Speed_1_section_Mov_19_spots.csv	1	19	0	147	0.139928	4.20204	3.5964
ID7461	7461	0	4.5829	109	109	Speed_1_section_Mov_19_spots.csv	1	19	0	147	0.120926	3.63141	3.6297
ID7466	7466	0	4.70372	110	110	Speed_1_section_Mov_19_spots.csv	1	19	0	147	0.120826	3.6284	3.663
ID7471	7471	0	4.83736	111	111	Speed_1_section_Mov_19_spots.csv	1	19	0	147	0.133639	4.01319	3.6963
ID7476	7476	0	4.94668	112	112	Speed_1_section_Mov_19_spots.csv	1	19	0	147	0.109314	3.28271	3.7296
ID7482	7482	0	5.06578	113	113	Speed_1_section_Mov_19_spots.csv	1	19	0	147	0.1191	3.57659	3.7629
ID7487	7487	0	5.16885	114	114	Speed_1_section_Mov_19_spots.csv	1	19	0	147	0.103072	3.09526	3.7962
ID7492	7492	0	5.29575	115	115	Speed_1_section_Mov_19_spots.csv	1	19	0	147	0.126903	3.81089	3.8295
ID7497	7497	0	5.41598	116	116	Speed_1_section_Mov_19_spots.csv	1	19	0	147	0.120232	3.61056	3.8628
ID7502	7502	0	5.56498	117	117	Speed_1_section_Mov_19_spots.csv	1	19	0	147	0.148996	4.47435	3.8961
ID7508	7508	0	5.68139	118	118	Speed_1_section_Mov_19_spots.csv	1	19	0	147	0.116416	3.49597	3.9294
ID7513	7513	0	5.83318	119	119	Speed_1_section_Mov_19_spots.csv	1	19	0	147	0.15179	4.55825	3.9627
ID7517	7517	0	5.97261	120	120	Speed_1_section_Mov_19_spots.csv	1	19	0	147	0.13943	4.18708	3.996
ID7522	7522	0	6.07859	121	121	Speed_1_section_Mov_19_spots.csv	1	19	0	147	0.105978	3.18253	4.0293
ID7526	7526	0	6.17493	122	122	Speed_1_section_Mov_19_spots.csv	1	19	0	147	0.0963389	2.89306	4.0626
ID7530	7530	0	6.32359	123	123	Speed_1_section_Mov_19_spots.csv	1	19	0	147	0.148662	4.46432	4.0959
ID7536	7536	0	6.43624	124	124	Speed_1_section_Mov_19_spots.csv	1	19	0	147	0.112647	3.38279	4.1292
ID7543	7543	0	6.58664	125	125	Speed_1_section_Mov_19_spots.csv	1	19	0	147	0.150404	4.51663	4.1625
ID7551	7551	0	6.72823	126	126	Speed_1_section_Mov_19_spots.csv	1	19	0	147	0.141586	4.25182	4.1958
ID7555	7555	0	6.84685	127	127	Speed_1_section_Mov_19_spots.csv	1	19	0	147	0.118624	3.56228	4.2291
ID7560	7560	0	6.99122	128	128	Speed_1_section_Mov_19_spots.csv	1	19	0	147	0.144365	4.33528	4.2624
ID7564	7564	0	7.10182	129	129	Speed_1_section_Mov_19_spots.csv	1	19	0	147	0.110605	3.32148	4.2957
ID7569	7569	0	7.21143	130	130	Speed_1_section_Mov_19_spots.csv	1	19	0	147	0.109605	3.29145	4.329
ID7573	7573	0	7.29997	131	131	Speed_1_section_Mov_19_spots.csv	1	19	0	147	0.0885462	2.65905	4.3623
ID7579	7579	0	7.39427	132	132	Speed_1_section_Mov_19_spots.csv	1	19	0	147	0.0942967	2.83173	4.3956
ID7582	7582	0	7.48045	133	133	Speed_1_section_Mov_19_spots.csv	1	19	0	147	0.0861776	2.58791	4.4289
ID7589	7589	0	7.57721	134	134	Speed_1_section_Mov_19_spots.csv	1	19	0	147	0.0967606	2.90572	4.4622
ID7595	7595	0	7.70161	135	135	Speed_1_section_Mov_19_spots.csv	1	19	0	147	0.124398	3.73566	4.4955
ID7599	7599	0	7.81752	136	136	Speed_1_section_Mov_19_spots.csv	1	19	0	147	0.115912	3.48084	4.5288
ID7606	7606	0	7.94079	137	137	Speed_1_section_Mov_19_spots.csv	1	19	0	147	0.123275	3.70196	4.5621
ID7611	7611	0	8.06495	138	138	Speed_1_section_Mov_19_spots.csv	1	19	0	147	0.124155	3.72838	4.5954
ID7617	7617	0	8.20505	139	139	Speed_1_section_Mov_19_spots.csv	1	19	0	147	0.140102	4.20725	4.6287
ID7622	7622	0	8.36209	140	140	Speed_1_section_Mov_19_spots.csv	1	19	0	147	0.15704	4.7159	4.662
ID7627	7627	0	8.48962	141	141	Speed_1_section_Mov_19_spots.csv	1	19	0	147	0.12753	3.82973	4.6953
ID7632	7632	0	8.62361	142	142	Speed_1_section_Mov_19_spots.csv	1	19	0	147	0.133991	4.02374	4.7286
ID7638	7638	0	8.75016	143	143	Speed_1_section_Mov_19_spots.csv	1	19	0	147	0.126549	3.80028	4.7619
ID7646	7646	0	8.85806	144	144	Speed_1_section_Mov_19_spots.csv	1	19	0	147	0.107904	3.24035	4.7952
ID7652	7652	0	8.90827	145	145	Speed_1_section_Mov_19_spots.csv	1	19	0	147	0.0502111	1.50784	4.8285
ID7659	7659	0	8.98	146	146	Speed_1_section_Mov_19_spots.csv	1	19	0	147	0.0717244	2.15389	4.8618
ID7667	7667	0	9.02147	147	147	Speed_1_section_Mov_19_spots.csv	1	19	0	147	0.0414672	1.24526	4.8951
ID7672	7672	2	4.8941	148	148	Speed_1_section_Mov_19_spots.csv	1	19	148	149	0		4.9284
ID7678	7678	2	5.05652	149	149	Speed_1_section_Mov_19_spots.csv	1	19	148	149	0.162417	4.8774	4.9617
ID7684	7684	3	0.602777	150	150	Speed_1_section_Mov_19_spots.csv	1	19	150	371	0		4.995
ID7690	7690	3	0.655562	151	151	Speed_1_section_Mov_19_spots.csv	1	19	150	371	0.0527854	1.58515	5.0283
ID7694	7694	3	0.708371	152	152	Speed_1_section_Mov_19_spots.csv	1	19	150	371	0.0528088	1.58585	5.0616
ID7700	7700	3	0.770152	153	153	Speed_1_section_Mov_19_spots.csv	1	19	150	371	0.0617804	1.85527	5.0949
ID7706	7706	3	0.846198	154	154	Speed_1_section_Mov_19_spots.csv	1	19	150	371	0.0760464	2.28368	5.1282
ID7712	7712	3	0.906203	155	155	Speed_1_section_Mov_19_spots.csv	1	19	150	371	0.0600052	1.80196	5.1615
ID7718	7718	3	0.907295	156	156	Speed_1_section_Mov_19_spots.csv	1	19	150	371	0.00109137	0.0327739	5.1948
ID7725	7725	3	0.967475	157	157	Speed_1_section_Mov_19_spots.csv	1	19	150	371	0.0601805	1.80722	5.2281
ID7730	7730	3	1.01327	158	158	Speed_1_section_Mov_19_spots.csv	1	19	150	371	0.0457935	1.37518	5.2614
ID7734	7734	3	1.07265	159	159	Speed_1_section_Mov_19_spots.csv	1	19	150	371	0.0593799	1.78318	5.2947
ID7739	7739	3	1.09301	160	160	Speed_1_section_Mov_19_spots.csv	1	19	150	371	0.0203586	0.611369	5.328
ID7743	7743	3	1.13372	161	161	Speed_1_section_Mov_19_spots.csv	1	19	150	371	0.0407148	1.22267	5.3613
ID7749	7749	3	1.17294	162	162	Speed_1_section_Mov_19_spots.csv	1	19	150	371	0.0392203	1.17779	5.3946
ID7753	7753	3	1.20148	163	163	Speed_1_section_Mov_19_spots.csv	1	19	150	371	0.0285339	0.856875	5.4279
ID7758	7758	3	1.23181	164	164	Speed_1_section_Mov_19_spots.csv	1	19	150	371	0.0303338	0.910925	5.4612
ID7764	7764	3	1.2632	165	165	Speed_1_section_Mov_19_spots.csv	1	19	150	371	0.0313912	0.942677	5.4945
ID7770	7770	3	1.25071	166	166	Speed_1_section_Mov_19_spots.csv	1	19	150	371	-0.0124886	-0.375033	5.5278
ID7775	7775	3	1.26585	167	167	Speed_1_section_Mov_19_spots.csv	1	19	150	371	0.015137	0.454563	5.5611
ID7779	7779	3	1.27597	168	168	Speed_1_section_Mov_19_spots.csv	1	19	150	371	0.0101195	0.303889	5.5944
ID7783	7783	3	1.285	169	169	Speed_1_section_Mov_19_spots.csv	1	19	150	371	0.00902829	0.27112	5.6277
ID7786	7786	3	1.2908	170	170	Speed_1_section_Mov_19_spots.csv	1	19	150	371	0.00580482	0.174319	5.661
ID7790	7790	3	1.30188	171	171	Speed_1_section_Mov_19_spots.csv	1	19	150	371	0.0110746	0.332571	5.6943
ID7794	7794	3	1.3111	172	172	Speed_1_section_Mov_19_spots.csv	1	19	150	371	0.00922554	0.277043	5.7276
ID7798	7798	3	1.32493	173	173	Speed_1_section_Mov_19_spots.csv	1	19	150	371	0.0138273	0.415233	5.7609
ID7801	7801	3	1.32986	174	174	Speed_1_section_Mov_19_spots.csv	1	19	150	371	0.00492829	0.147997	5.7942
ID7805	7805	3	1.3573	175	175	Speed_1_section_Mov_19_spots.csv	1	19	150	371	0.0274402	0.82403	5.8275
ID7809	7809	3	1.36615	176	176	Speed_1_section_Mov_19_spots.csv	1	19	150	371	0.00885434	0.265896	5.8608
ID7812	7812	3	1.3687	177	177	Speed_1_section_Mov_19_spots.csv	1	19	150	371	0.00254828	0.0765251	5.8941
ID7817	7817	3	1.38022	178	178	Speed_1_section_Mov_19_spots.csv	1	19	150	371	0.0115157	0.345818	5.9274
ID7821	7821	3	1.38066	179	179	Speed_1_section_Mov_19_spots.csv	1	19	150	371	0.000445557	0.0133801	5.9607
ID7825	7825	3	1.38569	180	180	Speed_1_section_Mov_19_spots.csv	1	19	150	371	0.00502442	0.150884	5.994
ID7829	7829	3	1.41268	181	181	Speed_1_section_Mov_19_spots.csv	1	19	150	371	0.0269929	0.810597	6.0273
ID7835	7835	3	1.40903	182	182	Speed_1_section_Mov_19_spots.csv	1	19	150	371	-0.00364546	-0.109473	6.0606
ID7840	7840	3	1.40642	183	183	Speed_1_section_Mov_19_spots.csv	1	19	150	371	-0.00261421	-0.0785047	6.0939
ID7845	7845	3	1.41432	184	184	Speed_1_section_Mov_19_spots.csv	1	19	150	371	0.00790313	0.237331	6.1272
ID7852	7852	3	1.4357	185	185	Speed_1_section_Mov_19_spots.csv	1	19	150	371	0.0213792	0.642017	6.1605
ID7857	7857	3	1.43991	186	186	Speed_1_section_Mov_19_spots.csv	1	19	150	371	0.00420889	0.126393	6.1938
ID7862	7862	3	1.43545	187	187	Speed_1_section_Mov_19_spots.csv	1	19	150	371	-0.0044577	-0.133865	6.2271
ID7867	7867	3	1.42398	188	188	Speed_1_section_Mov_19_spots.csv	1	19	150	371	-0.0114697	-0.344434	6.2604
ID7873	7873	3	1.45307	189	189	Speed_1_section_Mov_19_spots.csv	1	19	150	371	0.0290892	0.873548	6.2937
ID7879	7879	3	1.43978	190	190	Speed_1_section_Mov_19_spots.csv	1	19	150	371	-0.0132933	-0.399197	6.327
ID7884	7884	3	1.47971	191	191	Speed_1_section_Mov_19_spots.csv	1	19	150	371	0.0399341	1.19922	6.3603
ID7890	7890	3	1.50901	192	192	Speed_1_section_Mov_19_spots.csv	1	19	150	371	0.0292977	0.879811	6.3936
ID7894	7894	3	1.54389	193	193	Speed_1_section_Mov_19_spots.csv	1	19	150	371	0.0348787	1.04741	6.4269
ID7902	7902	3	1.5647	194	194	Speed_1_section_Mov_19_spots.csv	1	19	150	371	0.0208082	0.624871	6.4602
ID7907	7907	3	1.57485	195	195	Speed_1_section_Mov_19_spots.csv	1	19	150	371	0.0101507	0.304826	6.4935
ID7915	7915	3	1.59317	196	196	Speed_1_section_Mov_19_spots.csv	1	19	150	371	0.0183173	0.55007	6.5268
ID7923	7923	3	1.59016	197	197	Speed_1_section_Mov_19_spots.csv	1	19	150	371	-0.00300514	-0.0902445	6.5601
ID7930	7930	3	1.61354	198	198	Speed_1_section_Mov_19_spots.csv	1	19	150	371	0.0233767	0.702003	6.5934
ID7937	7937	3	1.61521	199	199	Speed_1_section_Mov_19_spots.csv	1	19	150	371	0.00167469	0.0502911	6.6267
ID7943	7943	3	1.63583	200	200	Speed_1_section_Mov_19_spots.csv	1	19	150	371	0.0206141	0.619041	6.66
ID7949	7949	3	1.65827	201	201	Speed_1_section_Mov_19_spots.csv	1	19	150	371	0.0224389	0.673842	6.6933
ID7957	7957	3	1.64692	202	202	Speed_1_section_Mov_19_spots.csv	1	19	150	371	-0.0113427	-0.340622	6.7266
ID7963	7963	3	1.64257	203	203	Speed_1_section_Mov_19_spots.csv	1	19	150	371	-0.00435722	-0.130847	6.7599
ID7970	7970	3	1.677	204	204	Speed_1_section_Mov_19_spots.csv	1	19	150	371	0.0344364	1.03413	6.7932
ID7977	7977	3	1.65735	205	205	Speed_1_section_Mov_19_spots.csv	1	19	150	371	-0.019652	-0.590151	6.8265
ID7984	7984	3	1.70898	206	206	Speed_1_section_Mov_19_spots.csv	1	19	150	371	0.0516345	1.55059	6.8598
ID7990	7990	3	1.71898	207	207	Speed_1_section_Mov_19_spots.csv	1	19	150	371	0.00999218	0.300065	6.8931
ID7998	7998	3	1.75821	208	208	Speed_1_section_Mov_19_spots.csv	1	19	150	371	0.0392313	1.17812	6.9264
ID8006	8006	3	1.76836	209	209	Speed_1_section_Mov_19_spots.csv	1	19	150	371	0.0101479	0.304741	6.9597
ID8012	8012	3	1.79858	210	210	Speed_1_section_Mov_19_spots.csv	1	19	150	371	0.0302228	0.90759	6.993
ID8018	8018	3	1.82308	211	211	Speed_1_section_Mov_19_spots.csv	1	19	150	371	0.024505	0.735885	7.0263
ID8023	8023	3	1.82315	212	212	Speed_1_section_Mov_19_spots.csv	1	19	150	371	6.63054e-05	0.00199115	7.0596
ID8029	8029	3	1.83209	213	213	Speed_1_section_Mov_19_spots.csv	1	19	150	371	0.00893842	0.268421	7.0929
ID8034	8034	3	1.84047	214	214	Speed_1_section_Mov_19_spots.csv	1	19	150	371	0.00837756	0.251578	7.1262
ID8040	8040	3	1.83919	215	215	Speed_1_section_Mov_19_spots.csv	1	19	150	371	-0.00128035	-0.038449	7.1595
ID8045	8045	3	1.88691	216	216	Speed_1_section_Mov_19_spots.csv	1	19	150	371	0.0477247	1.43317	7.1928
ID8053	8053	3	1.8721	217	217	Speed_1_section_Mov_19_spots.csv	1	19	150	371	-0.0148071	-0.444657	7.2261
ID8060	8060	3	1.90207	218	218	Speed_1_section_Mov_19_spots.csv	1	19	150	371	0.0299647	0.899841	7.2594
ID8067	8067	3	1.91476	219	219	Speed_1_section_Mov_19_spots.csv	1	19	150	371	0.0126933	0.381181	7.2927
ID8075	8075	3	1.90523	220	220	Speed_1_section_Mov_19_spots.csv	1	19	150	371	-0.009533	-0.286276	7.326
ID8082	8082	3	1.91938	221	221	Speed_1_section_Mov_19_spots.csv	1	19	150	371	0.0141504	0.424937	7.3593
ID8088	8088	3	1.93796	222	222	Speed_1_section_Mov_19_spots.csv	1	19	150	371	0.0185799	0.557955	7.3926
ID8094	8094	3	1.95344	223	223	Speed_1_section_Mov_19_spots.csv	1	19	150	371	0.0154788	0.464828	7.4259
ID8099	8099	3	1.97387	224	224	Speed_1_section_Mov_19_spots.csv	1	19	150	371	0.0204284	0.613467	7.4592
ID8106	8106	3	1.95526	225	225	Speed_1_section_Mov_19_spots.csv	1	19	150	371	-0.0186031	-0.558652	7.4925
ID8114	8114	3	1.97679	226	226	Speed_1_section_Mov_19_spots.csv	1	19	150	371	0.0215257	0.646416	7.5258
ID8122	8122	3	1.98765	227	227	Speed_1_section_Mov_19_spots.csv	1	19	150	371	0.0108631	0.326219	7.5591
ID8129	8129	3	1.98809	228	228	Speed_1_section_Mov_19_spots.csv	1	19	150	371	0.000439058	0.0131849	7.5924
ID8137	8137	3	1.99463	229	229	Speed_1_section_Mov_19_spots.csv	1	19	150	371	0.00654018	0.196402	7.6257
ID8143	8143	3	2.00815	230	230	Speed_1_section_Mov_19_spots.csv	1	19	150	371	0.0135229	0.406094	7.659
ID8150	8150	3	2.02703	231	231	Speed_1_section_Mov_19_spots.csv	1	19	150	371	0.0188744	0.566798	7.6923
ID8156	8156	3	2.034	232	232	Speed_1_section_Mov_19_spots.csv	1	19	150	371	0.00697282	0.209394	7.7256
ID8160	8160	3	2.00861	233	233	Speed_1_section_Mov_19_spots.csv	1	19	150	371	-0.0253944	-0.762594	7.7589
ID8170	8170	3	2.03025	234	234	Speed_1_section_Mov_19_spots.csv	1	19	150	371	0.0216431	0.649942	7.7922
ID8177	8177	3	2.02471	235	235	Speed_1_section_Mov_19_spots.csv	1	19	150	371	-0.00553764	-0.166296	7.8255
ID8183	8183	3	2.01785	236	236	Speed_1_section_Mov_19_spots.csv	1	19	150	371	-0.00685717	-0.205921	7.8588
ID8188	8188	3	2.04736	237	237	Speed_1_section_Mov_19_spots.csv	1	19	150	371	0.029508	0.886127	7.8921
ID8193	8193	3	2.02586	238	238	Speed_1_section_Mov_19_spots.csv	1	19	150	371	-0.0215049	-0.645792	7.9254
ID8200	8200	3	2.04237	239	239	Speed_1_section_Mov_19_spots.csv	1	19	150	371	0.0165106	0.495813	7.9587
ID8206	8206	3	2.05489	240	240	Speed_1_section_Mov_19_spots.csv	1	19	150	371	0.0125222	0.376042	7.992
ID8215	8215	3	2.05881	241	241	Speed_1_section_Mov_19_spots.csv	1	19	150	371	0.00391593	0.117596	8.0253
ID8220	8220	3	2.05097	242	242	Speed_1_section_Mov_19_spots.csv	1	19	150	371	-0.00783482	-0.23528	8.0586
ID8228	8228	3	2.05683	243	243	Speed_1_section_Mov_19_spots.csv	1	19	150	371	0.00585872	0.175937	8.0919
ID8232	8232	3	2.07117	244	244	Speed_1_section_Mov_19_spots.csv	1	19	150	371	0.0143358	0.430504	8.1252
ID8237	8237	3	2.10243	245	245	Speed_1_section_Mov_19_spots.csv	1	19	150	371	0.031264	0.938858	8.1585
ID8242	8242	3	2.09456	246	246	Speed_1_section_Mov_19_spots.csv	1	19	150	371	-0.00787441	-0.236469	8.1918
ID8247	8247	3	2.12557	247	247	Speed_1_section_Mov_19_spots.csv	1	19	150	371	0.031017	0.931441	8.2251
ID8252	8252	3	2.13179	248	248	Speed_1_section_Mov_19_spots.csv	1	19	150	371	0.00621703	0.186698	8.2584
ID8257	8257	3	2.14748	249	249	Speed_1_section_Mov_19_spots.csv	1	19	150	371	0.0156916	0.47122	8.2917
ID8264	8264	3	2.16579	250	250	Speed_1_section_Mov_19_spots.csv	1	19	150	371	0.0183067	0.549752	8.325
ID8268	8268	3	2.19411	251	251	Speed_1_section_Mov_19_spots.csv	1	19	150	371	0.0283201	0.850454	8.3583
ID8274	8274	3	2.238	252	252	Speed_1_section_Mov_19_spots.csv	1	19	150	371	0.0438913	1.31806	8.3916
ID8281	8281	3	2.26063	253	253	Speed_1_section_Mov_19_spots.csv	1	19	150	371	0.0226325	0.679655	8.4249
ID8286	8286	3	2.25808	254	254	Speed_1_section_Mov_19_spots.csv	1	19	150	371	-0.002551	-0.0766066	8.4582
ID8293	8293	3	2.30186	255	255	Speed_1_section_Mov_19_spots.csv	1	19	150	371	0.0437752	1.31457	8.4915
ID8299	8299	3	2.31814	256	256	Speed_1_section_Mov_19_spots.csv	1	19	150	371	0.0162846	0.489026	8.5248
ID8306	8306	3	2.3446	257	257	Speed_1_section_Mov_19_spots.csv	1	19	150	371	0.0264564	0.794488	8.5581
ID8312	8312	3	2.37251	258	258	Speed_1_section_Mov_19_spots.csv	1	19	150	371	0.0279113	0.838178	8.5914
ID8317	8317	3	2.37879	259	259	Speed_1_section_Mov_19_spots.csv	1	19	150	371	0.00627811	0.188532	8.6247
ID8322	8322	3	2.41882	260	260	Speed_1_section_Mov_19_spots.csv	1	19	150	371	0.0400367	1.2023	8.658
ID8330	8330	3	2.43618	261	261	Speed_1_section_Mov_19_spots.csv	1	19	150	371	0.017354	0.521142	8.6913
ID8336	8336	3	2.46765	262	262	Speed_1_section_Mov_19_spots.csv	1	19	150	371	0.031477	0.945254	8.7246
ID8343	8343	3	2.49116	263	263	Speed_1_section_Mov_19_spots.csv	1	19	150	371	0.0235012	0.705741	8.7579
ID8348	8348	3	2.53795	264	264	Speed_1_section_Mov_19_spots.csv	1	19	150	371	0.0467905	1.40512	8.7912
ID8355	8355	3	2.55376	265	265	Speed_1_section_Mov_19_spots.csv	1	19	150	371	0.0158179	0.475012	8.8245
ID8363	8363	3	2.60434	266	266	Speed_1_section_Mov_19_spots.csv	1	19	150	371	0.0505729	1.5187	8.8578
ID8371	8371	3	2.63322	267	267	Speed_1_section_Mov_19_spots.csv	1	19	150	371	0.0288817	0.867317	8.8911
ID8380	8380	3	2.66614	268	268	Speed_1_section_Mov_19_spots.csv	1	19	150	371	0.032921	0.988617	8.9244
ID8386	8386	3	2.70013	269	269	Speed_1_section_Mov_19_spots.csv	1	19	150	371	0.0339911	1.02075	8.9577
ID8399	8399	3	2.71909	270	270	Speed_1_section_Mov_19_spots.csv	1	19	150	371	0.0189627	0.569449	8.991
ID8407	8407	3	2.74177	271	271	Speed_1_section_Mov_19_spots.csv	1	19	150	371	0.0226787	0.681041	9.0243
ID8416	8416	3	2.79335	272	272	Speed_1_section_Mov_19_spots.csv	1	19	150	371	0.051574	1.54877	9.0576
ID8422	8422	3	2.82552	273	273	Speed_1_section_Mov_19_spots.csv	1	19	150	371	0.0321756	0.966234	9.0909
ID8432	8432	3	2.85757	274	274	Speed_1_section_Mov_19_spots.csv	1	19	150	371	0.0320453	0.96232	9.1242
ID8442	8442	3	2.89424	275	275	Speed_1_section_Mov_19_spots.csv	1	19	150	371	0.0366784	1.10145	9.1575
ID8450	8450	3	2.95129	276	276	Speed_1_section_Mov_19_spots.csv	1	19	150	371	0.057048	1.71315	9.1908
ID8459	8459	3	2.98741	277	277	Speed_1_section_Mov_19_spots.csv	1	19	150	371	0.0361131	1.08448	9.2241
ID8467	8467	3	2.99039	278	278	Speed_1_section_Mov_19_spots.csv	1	19	150	371	0.00298468	0.0896301	9.2574
ID8472	8472	3	3.03715	279	279	Speed_1_section_Mov_19_spots.csv	1	19	150	371	0.0467591	1.40418	9.2907
ID8482	8482	3	3.05886	280	280	Speed_1_section_Mov_19_spots.csv	1	19	150	371	0.0217137	0.652063	9.324
ID8489	8489	3	3.0918	281	281	Speed_1_section_Mov_19_spots.csv	1	19	150	371	0.0329378	0.989123	9.3573
ID8497	8497	3	3.10749	282	282	Speed_1_section_Mov_19_spots.csv	1	19	150	371	0.0156866	0.47107	9.3906
ID8505	8505	3	3.15244	283	283	Speed_1_section_Mov_19_spots.csv	1	19	150	371	0.0449532	1.34995	9.4239
ID8513	8513	3	3.17961	284	284	Speed_1_section_Mov_19_spots.csv	1	19	150	371	0.027173	0.816007	9.4572
ID8521	8521	3	3.21491	285	285	Speed_1_section_Mov_19_spots.csv	1	19	150	371	0.035296	1.05994	9.4905
ID8529	8529	3	3.23733	286	286	Speed_1_section_Mov_19_spots.csv	1	19	150	371	0.0224189	0.673239	9.5238
ID8536	8536	3	3.24778	287	287	Speed_1_section_Mov_19_spots.csv	1	19	150	371	0.0104559	0.313992	9.5571
ID8543	8543	3	3.29092	288	288	Speed_1_section_Mov_19_spots.csv	1	19	150	371	0.0431393	1.29547	9.5904
ID8550	8550	3	3.29	289	289	Speed_1_section_Mov_19_spots.csv	1	19	150	371	-0.000923121	-0.0277213	9.6237
ID8556	8556	3	3.31425	290	290	Speed_1_section_Mov_19_spots.csv	1	19	150	371	0.0242448	0.728071	9.657
ID8560	8560	3	3.33805	291	291	Speed_1_section_Mov_19_spots.csv	1	19	150	371	0.0238036	0.714822	9.6903
ID8567	8567	3	3.37239	292	292	Speed_1_section_Mov_19_spots.csv	1	19	150	371	0.03434	1.03123	9.7236
ID8573	8573	3	3.36641	293	293	Speed_1_section_Mov_19_spots.csv	1	19	150	371	-0.00598269	-0.17966	9.7569
ID8577	8577	3	3.41312	294	294	Speed_1_section_Mov_19_spots.csv	1	19	150	371	0.0467122	1.40277	9.7902
ID8585	8585	3	3.44107	295	295	Speed_1_section_Mov_19_spots.csv	1	19	150	371	0.0279508	0.839364	9.8235
ID8592	8592	3	3.4601	296	296	Speed_1_section_Mov_19_spots.csv	1	19	150	371	0.0190286	0.571428	9.8568
ID8600	8600	3	3.48981	297	297	Speed_1_section_Mov_19_spots.csv	1	19	150	371	0.0297072	0.892107	9.8901
ID8605	8605	3	3.48342	298	298	Speed_1_section_Mov_19_spots.csv	1	19	150	371	-0.00638741	-0.191814	9.9234
ID8610	8610	3	3.51447	299	299	Speed_1_section_Mov_19_spots.csv	1	19	150	371	0.0310519	0.932489	9.9567
ID8614	8614	3	3.54094	300	300	Speed_1_section_Mov_19_spots.csv	1	19	150	371	0.0264681	0.794837	9.99
ID8619	8619	3	3.57372	301	301	Speed_1_section_Mov_19_spots.csv	1	19	150	371	0.0327815	0.984429	10.0233
ID8625	8625	3	3.58953	302	302	Speed_1_section_Mov_19_spots.csv	1	19	150	371	0.0158115	0.474819	10.0566
ID8631	8631	3	3.6332	303	303	Speed_1_section_Mov_19_spots.csv	1	19	150	371	0.0436716	1.31146	10.0899
ID8636	8636	3	3.67834	304	304	Speed_1_section_Mov_19_spots.csv	1	19	150	371	0.0451415	1.3556	10.1232
ID8641	8641	3	3.7446	305	305	Speed_1_section_Mov_19_spots.csv	1	19	150	371	0.0662561	1.98967	10.1565
ID8645	8645	3	3.77298	306	306	Speed_1_section_Mov_19_spots.csv	1	19	150	371	0.0283775	0.852179	10.1898
ID8650	8650	3	3.81026	307	307	Speed_1_section_Mov_19_spots.csv	1	19	150	371	0.0372833	1.11962	10.2231
ID8654	8654	3	3.85818	308	308	Speed_1_section_Mov_19_spots.csv	1	19	150	371	0.0479236	1.43915	10.2564
ID8658	8658	3	3.89721	309	309	Speed_1_section_Mov_19_spots.csv	1	19	150	371	0.0390216	1.17182	10.2897
ID8662	8662	3	3.92674	310	310	Speed_1_section_Mov_19_spots.csv	1	19	150	371	0.0295384	0.887039	10.323
ID8666	8666	3	3.99162	311	311	Speed_1_section_Mov_19_spots.csv	1	19	150	371	0.0648751	1.9482	10.3563
ID8671	8671	3	4.05354	312	312	Speed_1_section_Mov_19_spots.csv	1	19	150	371	0.0619194	1.85944	10.3896
ID8675	8675	3	4.08624	313	313	Speed_1_section_Mov_19_spots.csv	1	19	150	371	0.0327056	0.98215	10.4229
ID8679	8679	3	4.14648	314	314	Speed_1_section_Mov_19_spots.csv	1	19	150	371	0.0602356	1.80888	10.4562
ID8686	8686	3	4.19774	315	315	Speed_1_section_Mov_19_spots.csv	1	19	150	371	0.0512639	1.53946	10.4895
ID8689	8689	3	4.21934	316	316	Speed_1_section_Mov_19_spots.csv	1	19	150	371	0.0216002	0.648655	10.5228
ID8693	8693	3	4.30175	317	317	Speed_1_section_Mov_19_spots.csv	1	19	150	371	0.0824019	2.47453	10.5561
ID8699	8699	3	4.35498	318	318	Speed_1_section_Mov_19_spots.csv	1	19	150	371	0.0532321	1.59856	10.5894
ID8705	8705	3	4.38004	319	319	Speed_1_section_Mov_19_spots.csv	1	19	150	371	0.0250591	0.752524	10.6227
ID8710	8710	3	4.45911	320	320	Speed_1_section_Mov_19_spots.csv	1	19	150	371	0.0790725	2.37455	10.656
ID8715	8715	3	4.51667	321	321	Speed_1_section_Mov_19_spots.csv	1	19	150	371	0.0575562	1.72841	10.6893
ID8719	8719	3	4.60642	322	322	Speed_1_section_Mov_19_spots.csv	1	19	150	371	0.0897548	2.69534	10.7226
ID8724	8724	3	4.62895	323	323	Speed_1_section_Mov_19_spots.csv	1	19	150	371	0.0225245	0.676412	10.7559
ID8730	8730	3	4.68491	324	324	Speed_1_section_Mov_19_spots.csv	1	19	150	371	0.0559691	1.68075	10.7892
ID8733	8733	3	4.76129	325	325	Speed_1_section_Mov_19_spots.csv	1	19	150	371	0.0763754	2.29355	10.8225
ID8737	8737	3	4.82781	326	326	Speed_1_section_Mov_19_spots.csv	1	19	150	371	0.0665217	1.99765	10.8558
ID8741	8741	3	4.90624	327	327	Speed_1_section_Mov_19_spots.csv	1	19	150	371	0.0784261	2.35514	10.8891
ID8745	8745	3	4.98883	328	328	Speed_1_section_Mov_19_spots.csv	1	19	150	371	0.0825939	2.4803	10.9224
ID8750	8750	3	5.09415	329	329	Speed_1_section_Mov_19_spots.csv	1	19	150	371	0.105319	3.16274	10.9557
ID8755	8755	3	5.12751	330	330	Speed_1_section_Mov_19_spots.csv	1	19	150	371	0.0333604	1.00181	10.989
ID8761	8761	3	5.2576	331	331	Speed_1_section_Mov_19_spots.csv	1	19	150	371	0.130089	3.90657	11.0223
ID8767	8767	3	5.32098	332	332	Speed_1_section_Mov_19_spots.csv	1	19	150	371	0.0633778	1.90324	11.0556
ID8773	8773	3	5.38281	333	333	Speed_1_section_Mov_19_spots.csv	1	19	150	371	0.0618289	1.85672	11.0889
ID8780	8780	3	5.40481	334	334	Speed_1_section_Mov_19_spots.csv	1	19	150	371	0.0219998	0.660654	11.1222
ID8787	8787	3	5.49361	335	335	Speed_1_section_Mov_19_spots.csv	1	19	150	371	0.0888079	2.6669	11.1555
ID8794	8794	3	5.5684	336	336	Speed_1_section_Mov_19_spots.csv	1	19	150	371	0.0747886	2.2459	11.1888
ID8802	8802	3	5.69331	337	337	Speed_1_section_Mov_19_spots.csv	1	19	150	371	0.124906	3.75094	11.2221
ID8808	8808	3	5.78345	338	338	Speed_1_section_Mov_19_spots.csv	1	19	150	371	0.0901375	2.70683	11.2554
ID8815	8815	3	5.88986	339	339	Speed_1_section_Mov_19_spots.csv	1	19	150	371	0.10641	3.1955	11.2887
ID8823	8823	3	6.02368	340	340	Speed_1_section_Mov_19_spots.csv	1	19	150	371	0.133824	4.01874	11.322
ID8830	8830	3	6.07602	341	341	Speed_1_section_Mov_19_spots.csv	1	19	150	371	0.052336	1.57165	11.3553
ID8835	8835	3	6.20676	342	342	Speed_1_section_Mov_19_spots.csv	1	19	150	371	0.130745	3.92626	11.3886
ID8839	8839	3	6.30272	343	343	Speed_1_section_Mov_19_spots.csv	1	19	150	371	0.0959618	2.88174	11.4219
ID8845	8845	3	6.37086	344	344	Speed_1_section_Mov_19_spots.csv	1	19	150	371	0.06814	2.04625	11.4552
ID8849	8849	3	6.52997	345	345	Speed_1_section_Mov_19_spots.csv	1	19	150	371	0.159109	4.77805	11.4885
ID8853	8853	3	6.41935	346	346	Speed_1_section_Mov_19_spots.csv	1	19	150	371	-0.11062	-3.32192	11.5218
ID8859	8859	3	6.70102	347	347	Speed_1_section_Mov_19_spots.csv	1	19	150	371	0.281663	8.45834	11.5551
ID8865	8865	3	6.88337	348	348	Speed_1_section_Mov_19_spots.csv	1	19	150	371	0.182349	5.47595	11.5884
ID8870	8870	3	6.85647	349	349	Speed_1_section_Mov_19_spots.csv	1	19	150	371	-0.0268962	-0.807694	11.6217
ID8875	8875	3	6.72462	350	350	Speed_1_section_Mov_19_spots.csv	1	19	150	371	-0.131852	-3.95951	11.655
ID8879	8879	3	7.26103	351	351	Speed_1_section_Mov_19_spots.csv	1	19	150	371	0.536413	16.1085	11.6883
ID8884	8884	3	7.34707	352	352	Speed_1_section_Mov_19_spots.csv	1	19	150	371	0.0860375	2.58371	11.7216
ID8889	8889	3	7.49991	353	353	Speed_1_section_Mov_19_spots.csv	1	19	150	371	0.152838	4.58972	11.7549
ID8897	8897	3	7.52933	354	354	Speed_1_section_Mov_19_spots.csv	1	19	150	371	0.0294231	0.883575	11.7882
ID8901	8901	3	7.71335	355	355	Speed_1_section_Mov_19_spots.csv	1	19	150	371	0.18402	5.52612	11.8215
ID8906	8906	3	7.73232	356	356	Speed_1_section_Mov_19_spots.csv	1	19	150	371	0.0189747	0.56981	11.8548
ID8911	8911	3	7.88372	357	357	Speed_1_section_Mov_19_spots.csv	1	19	150	371	0.151399	4.54652	11.8881
ID8916	8916	3	7.99582	358	358	Speed_1_section_Mov_19_spots.csv	1	19	150	371	0.1121	3.36637	11.9214
ID8922	8922	3	8.12572	359	359	Speed_1_section_Mov_19_spots.csv	1	19	150	371	0.129902	3.90096	11.9547
ID8928	8928	3	8.23711	360	360	Speed_1_section_Mov_19_spots.csv	1	19	150	371	0.111387	3.34494	11.988
ID8932	8932	3	8.31458	361	361	Speed_1_section_Mov_19_spots.csv	1	19	150	371	0.0774734	2.32653	12.0213
ID8938	8938	3	8.48598	362	362	Speed_1_section_Mov_19_spots.csv	1	19	150	371	0.171394	5.14698	12.0546
ID8942	8942	3	8.55782	363	363	Speed_1_section_Mov_19_spots.csv	1	19	150	371	0.0718369	2.15727	12.0879
ID8946	8946	3	8.68583	364	364	Speed_1_section_Mov_19_spots.csv	1	19	150	371	0.12801	3.84414	12.1212
ID8951	8951	3	8.72724	365	365	Speed_1_section_Mov_19_spots.csv	1	19	150	371	0.0414114	1.24358	12.1545
ID8956	8956	3	8.8507	366	366	Speed_1_section_Mov_19_spots.csv	1	19	150	371	0.123462	3.70758	12.1878
ID8960	8960	3	8.88423	367	367	Speed_1_section_Mov_19_spots.csv	1	19	150	371	0.0335329	1.007	12.2211
ID8963	8963	3	8.94284	368	368	Speed_1_section_Mov_19_spots.csv	1	19	150	371	0.05861	1.76006	12.2544
ID8967	8967	3	8.98497	369	369	Speed_1_section_Mov_19_spots.csv	1	19	150	371	0.0421317	1.26522	12.2877
ID8971	8971	3	9.01171	370	370	Speed_1_section_Mov_19_spots.csv	1	19	150	371	0.0267346	0.80284	12.321
ID8974	8974	3	9.02385	371	371	Speed_1_section_Mov_19_spots.csv	1	19	150	371	0.0121448	0.364708	12.3543
ID8976	8976	5	4.29449	372	372	Speed_1_section_Mov_19_spots.csv	1	19	372	501	0		12.3876
ID8980	8980	5	4.39966	373	373	Speed_1_section_Mov_19_spots.csv	1	19	372	501	0.105175	3.15842	12.4209
ID8983	8983	5	4.51938	374	374	Speed_1_section_Mov_19_spots.csv	1	19	372	501	0.119718	3.59514	12.4542
ID8988	8988	5	4.55444	375	375	Speed_1_section_Mov_19_spots.csv	1	19	372	501	0.0350579	1.05279	12.4875
ID8993	8993	5	4.63803	376	376	Speed_1_section_Mov_19_spots.csv	1	19	372	501	0.0835954	2.51037	12.5208
ID8998	8998	5	4.66406	377	377	Speed_1_section_Mov_19_spots.csv	1	19	372	501	0.0260233	0.78148	12.5541
ID9003	9003	5	4.7191	378	378	Speed_1_section_Mov_19_spots.csv	1	19	372	501	0.0550416	1.6529	12.5874
ID9007	9007	5	4.77265	379	379	Speed_1_section_Mov_19_spots.csv	1	19	372	501	0.05355	1.60811	12.6207
ID9013	9013	5	4.81724	380	380	Speed_1_section_Mov_19_spots.csv	1	19	372	501	0.0445903	1.33905	12.654
ID9020	9020	5	4.89355	381	381	Speed_1_section_Mov_19_spots.csv	1	19	372	501	0.0763095	2.29158	12.6873
ID9029	9029	5	4.94051	382	382	Speed_1_section_Mov_19_spots.csv	1	19	372	501	0.0469605	1.41023	12.7206
ID9036	9036	5	4.98993	383	383	Speed_1_section_Mov_19_spots.csv	1	19	372	501	0.0494185	1.48404	12.7539
ID9043	9043	5	5.0441	384	384	Speed_1_section_Mov_19_spots.csv	1	19	372	501	0.0541768	1.62693	12.7872
ID9052	9052	5	5.11497	385	385	Speed_1_section_Mov_19_spots.csv	1	19	372	501	0.0708667	2.12813	12.8205
ID9059	9059	5	5.22712	386	386	Speed_1_section_Mov_19_spots.csv	1	19	372	501	0.112151	3.36789	12.8538
ID9066	9066	5	5.31209	387	387	Speed_1_section_Mov_19_spots.csv	1	19	372	501	0.0849704	2.55166	12.8871
ID9075	9075	5	5.39566	388	388	Speed_1_section_Mov_19_spots.csv	1	19	372	501	0.0835714	2.50965	12.9204
ID9084	9084	5	5.44508	389	389	Speed_1_section_Mov_19_spots.csv	1	19	372	501	0.0494126	1.48386	12.9537
ID9092	9092	5	5.5027	390	390	Speed_1_section_Mov_19_spots.csv	1	19	372	501	0.0576284	1.73058	12.987
ID9103	9103	5	5.53834	391	391	Speed_1_section_Mov_19_spots.csv	1	19	372	501	0.0356325	1.07004	13.0203
ID9111	9111	5	5.55125	392	392	Speed_1_section_Mov_19_spots.csv	1	19	372	501	0.0129142	0.387815	13.0536
ID9121	9121	5	5.61519	393	393	Speed_1_section_Mov_19_spots.csv	1	19	372	501	0.0639381	1.92006	13.0869
ID9129	9129	5	5.70535	394	394	Speed_1_section_Mov_19_spots.csv	1	19	372	501	0.0901575	2.70743	13.1202
ID9138	9138	5	5.70656	395	395	Speed_1_section_Mov_19_spots.csv	1	19	372	501	0.00121551	0.0365017	13.1535
ID9148	9148	5	5.75578	396	396	Speed_1_section_Mov_19_spots.csv	1	19	372	501	0.0492194	1.47806	13.1868
ID9159	9159	5	5.80765	397	397	Speed_1_section_Mov_19_spots.csv	1	19	372	501	0.0518675	1.55758	13.2201
ID9169	9169	5	5.93067	398	398	Speed_1_section_Mov_19_spots.csv	1	19	372	501	0.123018	3.69423	13.2534
ID9180	9180	5	5.96457	399	399	Speed_1_section_Mov_19_spots.csv	1	19	372	501	0.0339072	1.01823	13.2867
ID9190	9190	5	5.97982	400	400	Speed_1_section_Mov_19_spots.csv	1	19	372	501	0.0152474	0.457879	13.32
ID9197	9197	5	6.01106	401	401	Speed_1_section_Mov_19_spots.csv	1	19	372	501	0.0312368	0.938042	13.3533
ID9206	9206	5	6.02851	402	402	Speed_1_section_Mov_19_spots.csv	1	19	372	501	0.0174476	0.523951	13.3866
ID9215	9215	5	6.08129	403	403	Speed_1_section_Mov_19_spots.csv	1	19	372	501	0.0527803	1.58499	13.4199
ID9225	9225	5	6.11484	404	404	Speed_1_section_Mov_19_spots.csv	1	19	372	501	0.0335575	1.00773	13.4532
ID9234	9234	5	6.14004	405	405	Speed_1_section_Mov_19_spots.csv	1	19	372	501	0.0251934	0.756557	13.4865
ID9244	9244	5	6.17979	406	406	Speed_1_section_Mov_19_spots.csv	1	19	372	501	0.0397572	1.19391	13.5198
ID9254	9254	5	6.19849	407	407	Speed_1_section_Mov_19_spots.csv	1	19	372	501	0.0186958	0.561437	13.5531
ID9263	9263	5	6.23655	408	408	Speed_1_section_Mov_19_spots.csv	1	19	372	501	0.0380615	1.14299	13.5864
ID9273	9273	5	6.26515	409	409	Speed_1_section_Mov_19_spots.csv	1	19	372	501	0.0285947	0.858699	13.6197
ID9283	9283	5	6.2897	410	410	Speed_1_section_Mov_19_spots.csv	1	19	372	501	0.0245515	0.737283	13.653
ID9292	9292	5	6.32968	411	411	Speed_1_section_Mov_19_spots.csv	1	19	372	501	0.0399845	1.20074	13.6863
ID9301	9301	5	6.48403	412	412	Speed_1_section_Mov_19_spots.csv	1	19	372	501	0.154343	4.63493	13.7196
ID9308	9308	5	6.50569	413	413	Speed_1_section_Mov_19_spots.csv	1	19	372	501	0.0216666	0.650649	13.7529
ID9317	9317	5	6.46085	414	414	Speed_1_section_Mov_19_spots.csv	1	19	372	501	-0.0448453	-1.34671	13.7862
ID9326	9326	5	6.47069	415	415	Speed_1_section_Mov_19_spots.csv	1	19	372	501	0.00984092	0.295523	13.8195
ID9334	9334	5	6.59383	416	416	Speed_1_section_Mov_19_spots.csv	1	19	372	501	0.123138	3.69785	13.8528
ID9345	9345	5	6.58063	417	417	Speed_1_section_Mov_19_spots.csv	1	19	372	501	-0.0131915	-0.396142	13.8861
ID9354	9354	5	6.60804	418	418	Speed_1_section_Mov_19_spots.csv	1	19	372	501	0.0274059	0.823	13.9194
ID9364	9364	5	6.60138	419	419	Speed_1_section_Mov_19_spots.csv	1	19	372	501	-0.00666	-0.2	13.9527
ID9373	9373	5	6.64077	420	420	Speed_1_section_Mov_19_spots.csv	1	19	372	501	0.0393916	1.18293	13.986
ID9382	9382	5	6.65111	421	421	Speed_1_section_Mov_19_spots.csv	1	19	372	501	0.0103376	0.310437	14.0193
ID9390	9390	5	6.67771	422	422	Speed_1_section_Mov_19_spots.csv	1	19	372	501	0.0265986	0.798755	14.0526
ID9399	9399	5	6.71512	423	423	Speed_1_section_Mov_19_spots.csv	1	19	372	501	0.0374074	1.12335	14.0859
ID9410	9410	5	6.69473	424	424	Speed_1_section_Mov_19_spots.csv	1	19	372	501	-0.0203813	-0.612051	14.1192
ID9417	9417	5	6.69779	425	425	Speed_1_section_Mov_19_spots.csv	1	19	372	501	0.0030535	0.0916966	14.1525
ID9425	9425	5	6.74401	426	426	Speed_1_section_Mov_19_spots.csv	1	19	372	501	0.0462235	1.38809	14.1858
ID9432	9432	5	6.72528	427	427	Speed_1_section_Mov_19_spots.csv	1	19	372	501	-0.0187311	-0.562495	14.2191
ID9443	9443	5	6.73644	428	428	Speed_1_section_Mov_19_spots.csv	1	19	372	501	0.0111604	0.335148	14.2524
ID9453	9453	5	6.73164	429	429	Speed_1_section_Mov_19_spots.csv	1	19	372	501	-0.00479762	-0.144073	14.2857
ID9462	9462	5	6.77177	430	430	Speed_1_section_Mov_19_spots.csv	1	19	372	501	0.0401244	1.20494	14.319
ID9471	9471	5	6.81692	431	431	Speed_1_section_Mov_19_spots.csv	1	19	372	501	0.0451489	1.35582	14.3523
ID9481	9481	5	6.83549	432	432	Speed_1_section_Mov_19_spots.csv	1	19	372	501	0.0185731	0.55775	14.3856
ID9491	9491	5	6.8816	433	433	Speed_1_section_Mov_19_spots.csv	1	19	372	501	0.046111	1.38471	14.4189
ID9502	9502	5	6.92927	434	434	Speed_1_section_Mov_19_spots.csv	1	19	372	501	0.0476677	1.43146	14.4522
ID9511	9511	5	6.97303	435	435	Speed_1_section_Mov_19_spots.csv	1	19	372	501	0.0437657	1.31429	14.4855
ID9520	9520	5	7.01776	436	436	Speed_1_section_Mov_19_spots.csv	1	19	372	501	0.0447275	1.34317	14.5188
ID9530	9530	5	7.05658	437	437	Speed_1_section_Mov_19_spots.csv	1	19	372	501	0.0388231	1.16586	14.5521
ID9541	9541	5	7.04593	438	438	Speed_1_section_Mov_19_spots.csv	1	19	372	501	-0.0106564	-0.320011	14.5854
ID9551	9551	5	7.09789	439	439	Speed_1_section_Mov_19_spots.csv	1	19	372	501	0.0519611	1.56039	14.6187
ID9560	9560	5	7.11922	440	440	Speed_1_section_Mov_19_spots.csv	1	19	372	501	0.0213306	0.640558	14.652
ID9570	9570	5	7.14818	441	441	Speed_1_section_Mov_19_spots.csv	1	19	372	501	0.028957	0.86958	14.6853
ID9578	9578	5	7.14844	442	442	Speed_1_section_Mov_19_spots.csv	1	19	372	501	0.00026338	0.00790931	14.7186
ID9589	9589	5	7.18165	443	443	Speed_1_section_Mov_19_spots.csv	1	19	372	501	0.0332064	0.997188	14.7519
ID9600	9600	5	7.1876	444	444	Speed_1_section_Mov_19_spots.csv	1	19	372	501	0.00595482	0.178824	14.7852
ID9612	9612	5	7.19426	445	445	Speed_1_section_Mov_19_spots.csv	1	19	372	501	0.00665499	0.199849	14.8185
ID9625	9625	5	7.21791	446	446	Speed_1_section_Mov_19_spots.csv	1	19	372	501	0.023659	0.710479	14.8518
ID9635	9635	5	7.25161	447	447	Speed_1_section_Mov_19_spots.csv	1	19	372	501	0.0336915	1.01176	14.8851
ID9648	9648	5	7.26989	448	448	Speed_1_section_Mov_19_spots.csv	1	19	372	501	0.0182823	0.549018	14.9184
ID9658	9658	5	7.3113	449	449	Speed_1_section_Mov_19_spots.csv	1	19	372	501	0.0414155	1.24371	14.9517
ID9667	9667	5	7.31163	450	450	Speed_1_section_Mov_19_spots.csv	1	19	372	501	0.000325234	0.00976679	14.985
ID9678	9678	5	7.37246	451	451	Speed_1_section_Mov_19_spots.csv	1	19	372	501	0.0608281	1.82667	15.0183
ID9690	9690	5	7.40057	452	452	Speed_1_section_Mov_19_spots.csv	1	19	372	501	0.028117	0.844356	15.0516
ID9700	9700	5	7.42813	453	453	Speed_1_section_Mov_19_spots.csv	1	19	372	501	0.0275585	0.827582	15.0849
ID9711	9711	5	7.43808	454	454	Speed_1_section_Mov_19_spots.csv	1	19	372	501	0.00994456	0.298635	15.1182
ID9723	9723	5	7.466	455	455	Speed_1_section_Mov_19_spots.csv	1	19	372	501	0.0279204	0.83845	15.1515
ID9733	9733	5	7.49502	456	456	Speed_1_section_Mov_19_spots.csv	1	19	372	501	0.029019	0.87144	15.1848
ID9742	9742	5	7.5002	457	457	Speed_1_section_Mov_19_spots.csv	1	19	372	501	0.00518668	0.155756	15.2181
ID9751	9751	5	7.51917	458	458	Speed_1_section_Mov_19_spots.csv	1	19	372	501	0.0189623	0.569438	15.2514
ID9759	9759	5	7.50993	459	459	Speed_1_section_Mov_19_spots.csv	1	19	372	501	-0.00923836	-0.277428	15.2847
ID9774	9774	5	7.55525	460	460	Speed_1_section_Mov_19_spots.csv	1	19	372	501	0.0453221	1.36103	15.318
ID9784	9784	5	7.56277	461	461	Speed_1_section_Mov_19_spots.csv	1	19	372	501	0.0075232	0.225922	15.3513
ID9795	9795	5	7.55522	462	462	Speed_1_section_Mov_19_spots.csv	1	19	372	501	-0.00755694	-0.226935	15.3846
ID9806	9806	5	7.58686	463	463	Speed_1_section_Mov_19_spots.csv	1	19	372	501	0.0316422	0.950217	15.4179
ID9815	9815	5	7.56574	464	464	Speed_1_section_Mov_19_spots.csv	1	19	372	501	-0.0211133	-0.634032	15.4512
ID9825	9825	5	7.57898	465	465	Speed_1_section_Mov_19_spots.csv	1	19	372	501	0.0132365	0.397492	15.4845
ID9834	9834	5	7.61242	466	466	Speed_1_section_Mov_19_spots.csv	1	19	372	501	0.0334345	1.00404	15.5178
ID9846	9846	5	7.60255	467	467	Speed_1_section_Mov_19_spots.csv	1	19	372	501	-0.00986974	-0.296389	15.5511
ID9854	9854	5	7.66119	468	468	Speed_1_section_Mov_19_spots.csv	1	19	372	501	0.0586427	1.76104	15.5844
ID9863	9863	5	7.67617	469	469	Speed_1_section_Mov_19_spots.csv	1	19	372	501	0.0149839	0.449966	15.6177
ID9872	9872	5	7.69563	470	470	Speed_1_section_Mov_19_spots.csv	1	19	372	501	0.0194583	0.584333	15.651
ID9882	9882	5	7.71572	471	471	Speed_1_section_Mov_19_spots.csv	1	19	372	501	0.0200868	0.603206	15.6843
ID9892	9892	5	7.71875	472	472	Speed_1_section_Mov_19_spots.csv	1	19	372	501	0.0030282	0.0909371	15.7176
ID9899	9899	5	7.76344	473	473	Speed_1_section_Mov_19_spots.csv	1	19	372	501	0.0446933	1.34214	15.7509
ID9908	9908	5	7.76375	474	474	Speed_1_section_Mov_19_spots.csv	1	19	372	501	0.000313079	0.00940178	15.7842
ID9920	9920	5	7.77185	475	475	Speed_1_section_Mov_19_spots.csv	1	19	372	501	0.00810169	0.243294	15.8175
ID9930	9930	5	7.86974	476	476	Speed_1_section_Mov_19_spots.csv	1	19	372	501	0.0978838	2.93945	15.8508
ID9939	9939	5	7.82778	477	477	Speed_1_section_Mov_19_spots.csv	1	19	372	501	-0.0419602	-1.26007	15.8841
ID9950	9950	5	7.956	478	478	Speed_1_section_Mov_19_spots.csv	1	19	372	501	0.12822	3.85046	15.9174
ID9957	9957	5	7.85597	479	479	Speed_1_section_Mov_19_spots.csv	1	19	372	501	-0.100026	-3.0038	15.9507
ID9967	9967	5	7.85	480	480	Speed_1_section_Mov_19_spots.csv	1	19	372	501	-0.00597312	-0.179373	15.984
ID9977	9977	5	8.0634	481	481	Speed_1_section_Mov_19_spots.csv	1	19	372	501	0.213399	6.40837	16.0173
ID9985	9985	5	8.01485	482	482	Speed_1_section_Mov_19_spots.csv	1	19	372	501	-0.0485433	-1.45776	16.0506
ID10023	10023	5	8.14856	486	486	Speed_1_section_Mov_19_spots.csv	1	19	372	501	0.133703	4.0151	16.1838
ID10030	10030	5	7.96481	487	487	Speed_1_section_Mov_19_spots.csv	1	19	372	501	-0.183744	-5.51783	16.2171
ID10041	10041	5	8.11074	488	488	Speed_1_section_Mov_19_spots.csv	1	19	372	501	0.145931	4.38232	16.2504
ID10050	10050	5	7.9988	489	489	Speed_1_section_Mov_19_spots.csv	1	19	372	501	-0.111941	-3.36158	16.2837
ID10061	10061	5	7.98628	490	490	Speed_1_section_Mov_19_spots.csv	1	19	372	501	-0.0125199	-0.375974	16.317
ID10070	10070	5	7.891	491	491	Speed_1_section_Mov_19_spots.csv	1	19	372	501	-0.0952864	-2.86145	16.3503
ID10078	10078	5	7.88359	492	492	Speed_1_section_Mov_19_spots.csv	1	19	372	501	-0.00740388	-0.222339	16.3836
ID10093	10093	5	7.9072	493	493	Speed_1_section_Mov_19_spots.csv	1	19	372	501	0.0236041	0.708831	16.4169
ID10110	10110	5	8.02485	494	494	Speed_1_section_Mov_19_spots.csv	1	19	372	501	0.117654	3.53315	16.4502
ID10124	10124	5	7.99259	495	495	Speed_1_section_Mov_19_spots.csv	1	19	372	501	-0.032265	-0.968918	16.4835
ID10139	10139	5	8.09052	496	496	Speed_1_section_Mov_19_spots.csv	1	19	372	501	0.0979302	2.94085	16.5168
ID10153	10153	5	7.88544	497	497	Speed_1_section_Mov_19_spots.csv	1	19	372	501	-0.205077	-6.15847	16.5501
ID10168	10168	5	7.8876	498	498	Speed_1_section_Mov_19_spots.csv	1	19	372	501	0.00216007	0.0648669	16.5834
ID10183	10183	5	8.01082	499	499	Speed_1_section_Mov_19_spots.csv	1	19	372	501	0.123217	3.70021	16.6167
ID10198	10198	5	7.78103	500	500	Speed_1_section_Mov_19_spots.csv	1	19	372	501	-0.229782	-6.90035	16.65
ID10212	10212	5	7.72433	501	501	Speed_1_section_Mov_19_spots.csv	1	19	372	501	-0.0566994	-1.70268	16.6833
ID10223	10223	8	3.34623	502	502	Speed_1_section_Mov_19_spots.csv	1	19	502	599	0		16.7166
ID10235	10235	8	3.37534	503	503	Speed_1_section_Mov_19_spots.csv	1	19	502	599	0.0291167	0.874376	16.7499
ID10248	10248	8	3.37584	504	504	Speed_1_section_Mov_19_spots.csv	1	19	502	599	0.000497515	0.0149404	16.7832
ID10261	10261	8	3.40345	505	505	Speed_1_section_Mov_19_spots.csv	1	19	502	599	0.027607	0.829038	16.8165
ID10274	10274	8	3.40337	506	506	Speed_1_section_Mov_19_spots.csv	1	19	502	599	-7.60888e-05	-0.00228495	16.8498
ID10286	10286	8	3.40764	507	507	Speed_1_section_Mov_19_spots.csv	1	19	502	599	0.00426731	0.128147	16.8831
ID10301	10301	8	3.41595	508	508	Speed_1_section_Mov_19_spots.csv	1	19	502	599	0.0083139	0.249667	16.9164
ID10318	10318	8	3.42772	509	509	Speed_1_section_Mov_19_spots.csv	1	19	502	599	0.0117663	0.353342	16.9497
ID10331	10331	8	3.47556	510	510	Speed_1_section_Mov_19_spots.csv	1	19	502	599	0.0478354	1.4365	16.983
ID10347	10347	8	3.47731	511	511	Speed_1_section_Mov_19_spots.csv	1	19	502	599	0.00175517	0.0527079	17.0163
ID10362	10362	8	3.48742	512	512	Speed_1_section_Mov_19_spots.csv	1	19	502	599	0.0101076	0.30353	17.0496
ID10374	10374	8	3.52084	513	513	Speed_1_section_Mov_19_spots.csv	1	19	502	599	0.0334163	1.00349	17.0829
ID10389	10389	8	3.54809	514	514	Speed_1_section_Mov_19_spots.csv	1	19	502	599	0.0272583	0.818568	17.1162
ID10400	10400	8	3.53444	515	515	Speed_1_section_Mov_19_spots.csv	1	19	502	599	-0.0136509	-0.409936	17.1495
ID10415	10415	8	3.558	516	516	Speed_1_section_Mov_19_spots.csv	1	19	502	599	0.0235606	0.707526	17.1828
ID10429	10429	8	3.59516	517	517	Speed_1_section_Mov_19_spots.csv	1	19	502	599	0.0371605	1.11593	17.2161
ID10441	10441	8	3.62881	518	518	Speed_1_section_Mov_19_spots.csv	1	19	502	599	0.0336442	1.01034	17.2494
ID10453	10453	8	3.62105	519	519	Speed_1_section_Mov_19_spots.csv	1	19	502	599	-0.00775841	-0.232985	17.2827
ID10466	10466	8	3.63606	520	520	Speed_1_section_Mov_19_spots.csv	1	19	502	599	0.0150079	0.450688	17.316
ID10478	10478	8	3.68677	521	521	Speed_1_section_Mov_19_spots.csv	1	19	502	599	0.0507099	1.52282	17.3493
ID10489	10489	8	3.69947	522	522	Speed_1_section_Mov_19_spots.csv	1	19	502	599	0.0126991	0.381355	17.3826
ID10501	10501	8	3.72134	523	523	Speed_1_section_Mov_19_spots.csv	1	19	502	599	0.0218765	0.656953	17.4159
ID10512	10512	8	3.73492	524	524	Speed_1_section_Mov_19_spots.csv	1	19	502	599	0.01358	0.407806	17.4492
ID10525	10525	8	3.78234	525	525	Speed_1_section_Mov_19_spots.csv	1	19	502	599	0.0474132	1.42382	17.4825
ID10538	10538	8	3.78071	526	526	Speed_1_section_Mov_19_spots.csv	1	19	502	599	-0.00162961	-0.0489374	17.5158
ID10555	10555	8	3.8108	527	527	Speed_1_section_Mov_19_spots.csv	1	19	502	599	0.0300983	0.903852	17.5491
ID10570	10570	8	3.81334	528	528	Speed_1_section_Mov_19_spots.csv	1	19	502	599	0.00253692	0.0761838	17.5824
ID10584	10584	8	3.83474	529	529	Speed_1_section_Mov_19_spots.csv	1	19	502	599	0.0213954	0.642506	17.6157
ID10596	10596	8	3.83739	530	530	Speed_1_section_Mov_19_spots.csv	1	19	502	599	0.00265608	0.079762	17.649
ID10613	10613	8	3.86708	531	531	Speed_1_section_Mov_19_spots.csv	1	19	502	599	0.0296874	0.891515	17.6823
ID10624	10624	8	3.89641	532	532	Speed_1_section_Mov_19_spots.csv	1	19	502	599	0.0293245	0.880615	17.7156
ID10638	10638	8	3.87733	533	533	Speed_1_section_Mov_19_spots.csv	1	19	502	599	-0.0190726	-0.57275	17.7489
ID10651	10651	8	3.90121	534	534	Speed_1_section_Mov_19_spots.csv	1	19	502	599	0.02388	0.717116	17.7822
ID10664	10664	8	3.91996	535	535	Speed_1_section_Mov_19_spots.csv	1	19	502	599	0.0187435	0.562866	17.8155
ID10677	10677	8	3.9441	536	536	Speed_1_section_Mov_19_spots.csv	1	19	502	599	0.024143	0.725016	17.8488
ID10689	10689	8	3.95028	537	537	Speed_1_section_Mov_19_spots.csv	1	19	502	599	0.00618358	0.185693	17.8821
ID10701	10701	8	3.97437	538	538	Speed_1_section_Mov_19_spots.csv	1	19	502	599	0.0240921	0.723487	17.9154
ID10714	10714	8	3.99815	539	539	Speed_1_section_Mov_19_spots.csv	1	19	502	599	0.0237721	0.713877	17.9487
ID10724	10724	8	3.99899	540	540	Speed_1_section_Mov_19_spots.csv	1	19	502	599	0.000846635	0.0254245	17.982
ID10736	10736	8	4.01036	541	541	Speed_1_section_Mov_19_spots.csv	1	19	502	599	0.0113636	0.34125	18.0153
ID10749	10749	8	4.03157	542	542	Speed_1_section_Mov_19_spots.csv	1	19	502	599	0.0212155	0.637103	18.0486
ID10761	10761	8	4.02427	543	543	Speed_1_section_Mov_19_spots.csv	1	19	502	599	-0.00729884	-0.219184	18.0819
ID10773	10773	8	4.03182	544	544	Speed_1_section_Mov_19_spots.csv	1	19	502	599	0.00755096	0.226756	18.1152
ID10785	10785	8	4.08087	545	545	Speed_1_section_Mov_19_spots.csv	1	19	502	599	0.0490445	1.47281	18.1485
ID10796	10796	8	4.07232	546	546	Speed_1_section_Mov_19_spots.csv	1	19	502	599	-0.00855274	-0.256839	18.1818
ID10808	10808	8	4.08394	547	547	Speed_1_section_Mov_19_spots.csv	1	19	502	599	0.0116215	0.348994	18.2151
ID10821	10821	8	4.11912	548	548	Speed_1_section_Mov_19_spots.csv	1	19	502	599	0.0351826	1.05653	18.2484
ID10831	10831	8	4.13669	549	549	Speed_1_section_Mov_19_spots.csv	1	19	502	599	0.0175655	0.527491	18.2817
ID10842	10842	8	4.14161	550	550	Speed_1_section_Mov_19_spots.csv	1	19	502	599	0.00492297	0.147837	18.315
ID10853	10853	8	4.1635	551	551	Speed_1_section_Mov_19_spots.csv	1	19	502	599	0.0218884	0.657308	18.3483
ID10864	10864	8	4.20399	552	552	Speed_1_section_Mov_19_spots.csv	1	19	502	599	0.0404946	1.21605	18.3816
ID10875	10875	8	4.18386	553	553	Speed_1_section_Mov_19_spots.csv	1	19	502	599	-0.0201313	-0.604544	18.4149
ID10890	10890	8	4.21159	554	554	Speed_1_section_Mov_19_spots.csv	1	19	502	599	0.0277287	0.832693	18.4482
ID10903	10903	8	4.23638	555	555	Speed_1_section_Mov_19_spots.csv	1	19	502	599	0.0247931	0.744537	18.4815
ID10916	10916	8	4.27563	556	556	Speed_1_section_Mov_19_spots.csv	1	19	502	599	0.0392498	1.17867	18.5148
ID10928	10928	8	4.23958	557	557	Speed_1_section_Mov_19_spots.csv	1	19	502	599	-0.036054	-1.0827	18.5481
ID10940	10940	8	4.26288	558	558	Speed_1_section_Mov_19_spots.csv	1	19	502	599	0.0233055	0.699864	18.5814
ID10951	10951	8	4.27439	559	559	Speed_1_section_Mov_19_spots.csv	1	19	502	599	0.0115093	0.345624	18.6147
ID10963	10963	8	4.31971	560	560	Speed_1_section_Mov_19_spots.csv	1	19	502	599	0.0453137	1.36077	18.648
ID10974	10974	8	4.31266	561	561	Speed_1_section_Mov_19_spots.csv	1	19	502	599	-0.00704585	-0.211587	18.6813
ID10985	10985	8	4.30366	562	562	Speed_1_section_Mov_19_spots.csv	1	19	502	599	-0.00899813	-0.270214	18.7146
ID10998	10998	8	4.32169	563	563	Speed_1_section_Mov_19_spots.csv	1	19	502	599	0.0180314	0.541484	18.7479
ID11010	11010	8	4.33464	564	564	Speed_1_section_Mov_19_spots.csv	1	19	502	599	0.0129473	0.388807	18.7812
ID11022	11022	8	4.35068	565	565	Speed_1_section_Mov_19_spots.csv	1	19	502	599	0.0160403	0.481691	18.8145
ID11033	11033	8	4.34961	566	566	Speed_1_section_Mov_19_spots.csv	1	19	502	599	-0.00107642	-0.0323249	18.8478
ID11046	11046	8	4.36973	567	567	Speed_1_section_Mov_19_spots.csv	1	19	502	599	0.0201284	0.604457	18.8811
ID11058	11058	8	4.38359	568	568	Speed_1_section_Mov_19_spots.csv	1	19	502	599	0.0138521	0.415978	18.9144
ID11072	11072	8	4.42596	569	569	Speed_1_section_Mov_19_spots.csv	1	19	502	599	0.0423711	1.27241	18.9477
ID11084	11084	8	4.40643	570	570	Speed_1_section_Mov_19_spots.csv	1	19	502	599	-0.0195221	-0.586248	18.981
ID11095	11095	8	4.42746	571	571	Speed_1_section_Mov_19_spots.csv	1	19	502	599	0.0210241	0.631356	19.0143
ID11108	11108	8	4.46187	572	572	Speed_1_section_Mov_19_spots.csv	1	19	502	599	0.034416	1.03351	19.0476
ID11121	11121	8	4.47253	573	573	Speed_1_section_Mov_19_spots.csv	1	19	502	599	0.0106568	0.320024	19.0809
ID11137	11137	8	4.49707	574	574	Speed_1_section_Mov_19_spots.csv	1	19	502	599	0.0245368	0.736841	19.1142
ID11149	11149	8	4.48223	575	575	Speed_1_section_Mov_19_spots.csv	1	19	502	599	-0.0148376	-0.445574	19.1475
ID11161	11161	8	4.53486	576	576	Speed_1_section_Mov_19_spots.csv	1	19	502	599	0.0526292	1.58046	19.1808
ID11171	11171	8	4.52818	577	577	Speed_1_section_Mov_19_spots.csv	1	19	502	599	-0.00668438	-0.200732	19.2141
ID11181	11181	8	4.55382	578	578	Speed_1_section_Mov_19_spots.csv	1	19	502	599	0.025645	0.770121	19.2474
ID11191	11191	8	4.57921	579	579	Speed_1_section_Mov_19_spots.csv	1	19	502	599	0.0253886	0.76242	19.2807
ID11201	11201	8	4.61883	580	580	Speed_1_section_Mov_19_spots.csv	1	19	502	599	0.0396192	1.18977	19.314
ID11211	11211	8	4.63518	581	581	Speed_1_section_Mov_19_spots.csv	1	19	502	599	0.0163481	0.490935	19.3473
ID11221	11221	8	4.65229	582	582	Speed_1_section_Mov_19_spots.csv	1	19	502	599	0.0171143	0.513942	19.3806
ID11230	11230	8	4.68341	583	583	Speed_1_section_Mov_19_spots.csv	1	19	502	599	0.031118	0.934474	19.4139
ID11239	11239	8	4.69953	584	584	Speed_1_section_Mov_19_spots.csv	1	19	502	599	0.0161213	0.484123	19.4472
ID11249	11249	8	4.69363	585	585	Speed_1_section_Mov_19_spots.csv	1	19	502	599	-0.00589743	-0.1771	19.4805
ID11258	11258	8	4.70754	586	586	Speed_1_section_Mov_19_spots.csv	1	19	502	599	0.0139112	0.417753	19.5138
ID11271	11271	8	4.72965	587	587	Speed_1_section_Mov_19_spots.csv	1	19	502	599	0.022109	0.663933	19.5471
ID11279	11279	8	4.73473	588	588	Speed_1_section_Mov_19_spots.csv	1	19	502	599	0.00507422	0.152379	19.5804
ID11287	11287	8	4.7451	589	589	Speed_1_section_Mov_19_spots.csv	1	19	502	599	0.0103756	0.311581	19.6137
ID11296	11296	8	4.77958	590	590	Speed_1_section_Mov_19_spots.csv	1	19	502	599	0.0344739	1.03525	19.647
ID11305	11305	8	4.77195	591	591	Speed_1_section_Mov_19_spots.csv	1	19	502	599	-0.0076266	-0.229027	19.6803
ID11315	11315	8	4.79904	592	592	Speed_1_section_Mov_19_spots.csv	1	19	502	599	0.0270872	0.813431	19.7136
ID11324	11324	8	4.80174	593	593	Speed_1_section_Mov_19_spots.csv	1	19	502	599	0.00270689	0.081288	19.7469
ID11333	11333	8	4.83349	594	594	Speed_1_section_Mov_19_spots.csv	1	19	502	599	0.0317506	0.953473	19.7802
ID11344	11344	8	4.87854	595	595	Speed_1_section_Mov_19_spots.csv	1	19	502	599	0.0450419	1.35261	19.8135
ID11357	11357	8	4.98215	596	596	Speed_1_section_Mov_19_spots.csv	1	19	502	599	0.10361	3.11142	19.8468
ID11366	11366	8	4.97762	597	597	Speed_1_section_Mov_19_spots.csv	1	19	502	599	-0.00452882	-0.136	19.8801
ID11377	11377	8	5.02119	598	598	Speed_1_section_Mov_19_spots.csv	1	19	502	599	0.0435731	1.3085	19.9134
ID11387	11387	8	5.05484	599	599	Speed_1_section_Mov_19_spots.csv	1	19	502	599	0.0336448	1.01035	19.9467
ID15186	15186	1	0.801491	0	0	Speed_2_section_Mov_19_spots.csv	2	19	0	285	0		20
ID15192	15192	1	0.839928	1	1	Speed_2_section_Mov_19_spots.csv	2	19	0	285	0.0384372	1.15427	20.0333
ID15197	15197	1	0.904183	2	2	Speed_2_section_Mov_19_spots.csv	2	19	0	285	0.064255	1.92958	20.0666
ID15203	15203	1	0.938902	3	3	Speed_2_section_Mov_19_spots.csv	2	19	0	285	0.0347183	1.04259	20.0999
ID15207	15207	1	0.997696	4	4	Speed_2_section_Mov_19_spots.csv	2	19	0	285	0.0587945	1.7656	20.1332
ID15214	15214	1	1.05612	5	5	Speed_2_section_Mov_19_spots.csv	2	19	0	285	0.0584201	1.75436	20.1665
ID15219	15219	1	1.13464	6	6	Speed_2_section_Mov_19_spots.csv	2	19	0	285	0.0785253	2.35812	20.1998
ID15227	15227	1	1.17981	7	7	Speed_2_section_Mov_19_spots.csv	2	19	0	285	0.0451675	1.35638	20.2331
ID15233	15233	1	1.26349	8	8	Speed_2_section_Mov_19_spots.csv	2	19	0	285	0.0836787	2.51287	20.2664
ID15239	15239	1	1.28472	9	9	Speed_2_section_Mov_19_spots.csv	2	19	0	285	0.0212318	0.637592	20.2997
ID15247	15247	1	1.35513	10	10	Speed_2_section_Mov_19_spots.csv	2	19	0	285	0.0704098	2.11441	20.333
ID15255	15255	1	1.41666	11	11	Speed_2_section_Mov_19_spots.csv	2	19	0	285	0.0615344	1.84788	20.3663
ID15260	15260	1	1.47855	12	12	Speed_2_section_Mov_19_spots.csv	2	19	0	285	0.0618817	1.85831	20.3996
ID15266	15266	1	1.56037	13	13	Speed_2_section_Mov_19_spots.csv	2	19	0	285	0.0818249	2.4572	20.4329
ID15271	15271	1	1.61586	14	14	Speed_2_section_Mov_19_spots.csv	2	19	0	285	0.0554871	1.66628	20.4662
ID15277	15277	1	1.69089	15	15	Speed_2_section_Mov_19_spots.csv	2	19	0	285	0.0750324	2.25322	20.4995
ID15283	15283	1	1.74914	16	16	Speed_2_section_Mov_19_spots.csv	2	19	0	285	0.0582507	1.74927	20.5328
ID15287	15287	1	1.83655	17	17	Speed_2_section_Mov_19_spots.csv	2	19	0	285	0.0874053	2.62478	20.5661
ID15294	15294	1	1.87065	18	18	Speed_2_section_Mov_19_spots.csv	2	19	0	285	0.0341001	1.02403	20.5994
ID15302	15302	1	1.95877	19	19	Speed_2_section_Mov_19_spots.csv	2	19	0	285	0.0881281	2.64649	20.6327
ID15306	15306	1	2.01776	20	20	Speed_2_section_Mov_19_spots.csv	2	19	0	285	0.0589901	1.77147	20.666
ID15313	15313	1	2.0739	21	21	Speed_2_section_Mov_19_spots.csv	2	19	0	285	0.0561331	1.68568	20.6993
ID15320	15320	1	2.10521	22	22	Speed_2_section_Mov_19_spots.csv	2	19	0	285	0.0313173	0.940459	20.7326
ID15326	15326	1	2.14613	23	23	Speed_2_section_Mov_19_spots.csv	2	19	0	285	0.0409196	1.22882	20.7659
ID15334	15334	1	2.18877	24	24	Speed_2_section_Mov_19_spots.csv	2	19	0	285	0.0426372	1.2804	20.7992
ID15340	15340	1	2.23317	25	25	Speed_2_section_Mov_19_spots.csv	2	19	0	285	0.0443953	1.33319	20.8325
ID15348	15348	1	2.22647	26	26	Speed_2_section_Mov_19_spots.csv	2	19	0	285	-0.00670112	-0.201235	20.8658
ID15353	15353	1	2.25112	27	27	Speed_2_section_Mov_19_spots.csv	2	19	0	285	0.0246525	0.740317	20.8991
ID15358	15358	1	2.27425	28	28	Speed_2_section_Mov_19_spots.csv	2	19	0	285	0.0231308	0.694618	20.9324
ID15363	15363	1	2.38302	29	29	Speed_2_section_Mov_19_spots.csv	2	19	0	285	0.108774	3.26648	20.9657
ID15370	15370	1	2.41487	30	30	Speed_2_section_Mov_19_spots.csv	2	19	0	285	0.0318496	0.956445	20.999
ID15374	15374	1	2.41846	31	31	Speed_2_section_Mov_19_spots.csv	2	19	0	285	0.00358545	0.107671	21.0323
ID15380	15380	1	2.49853	32	32	Speed_2_section_Mov_19_spots.csv	2	19	0	285	0.0800681	2.40445	21.0656
ID15384	15384	1	2.53169	33	33	Speed_2_section_Mov_19_spots.csv	2	19	0	285	0.033166	0.995976	21.0989
ID15388	15388	1	2.59477	34	34	Speed_2_section_Mov_19_spots.csv	2	19	0	285	0.0630751	1.89415	21.1322
ID15393	15393	1	2.62089	35	35	Speed_2_section_Mov_19_spots.csv	2	19	0	285	0.0261265	0.784581	21.1655
ID15397	15397	1	2.64762	36	36	Speed_2_section_Mov_19_spots.csv	2	19	0	285	0.0267252	0.80256	21.1988
ID15400	15400	1	2.69549	37	37	Speed_2_section_Mov_19_spots.csv	2	19	0	285	0.0478732	1.43763	21.2321
ID15405	15405	1	2.73574	38	38	Speed_2_section_Mov_19_spots.csv	2	19	0	285	0.040252	1.20877	21.2654
ID15408	15408	1	2.86867	39	39	Speed_2_section_Mov_19_spots.csv	2	19	0	285	0.132925	3.99175	21.2987
ID15412	15412	1	2.95113	40	40	Speed_2_section_Mov_19_spots.csv	2	19	0	285	0.0824581	2.47622	21.332
ID15416	15416	1	3.02317	41	41	Speed_2_section_Mov_19_spots.csv	2	19	0	285	0.0720431	2.16346	21.3653
ID15420	15420	1	3.0834	42	42	Speed_2_section_Mov_19_spots.csv	2	19	0	285	0.0602261	1.80859	21.3986
ID15424	15424	1	3.12978	43	43	Speed_2_section_Mov_19_spots.csv	2	19	0	285	0.0463884	1.39304	21.4319
ID15428	15428	1	3.16377	44	44	Speed_2_section_Mov_19_spots.csv	2	19	0	285	0.0339849	1.02057	21.4652
ID15433	15433	1	3.22329	45	45	Speed_2_section_Mov_19_spots.csv	2	19	0	285	0.0595255	1.78755	21.4985
ID15436	15436	1	3.28741	46	46	Speed_2_section_Mov_19_spots.csv	2	19	0	285	0.0641102	1.92523	21.5318
ID15440	15440	1	3.30255	47	47	Speed_2_section_Mov_19_spots.csv	2	19	0	285	0.0151492	0.454931	21.5651
ID15444	15444	1	3.34504	48	48	Speed_2_section_Mov_19_spots.csv	2	19	0	285	0.0424903	1.27599	21.5984
ID15448	15448	1	3.39342	49	49	Speed_2_section_Mov_19_spots.csv	2	19	0	285	0.0483731	1.45265	21.6317
ID15453	15453	1	3.41332	50	50	Speed_2_section_Mov_19_spots.csv	2	19	0	285	0.0198986	0.597557	21.665
ID15456	15456	1	3.50115	51	51	Speed_2_section_Mov_19_spots.csv	2	19	0	285	0.0878361	2.63772	21.6983
ID15460	15460	1	3.54537	52	52	Speed_2_section_Mov_19_spots.csv	2	19	0	285	0.0442156	1.3278	21.7316
ID15464	15464	1	3.59097	53	53	Speed_2_section_Mov_19_spots.csv	2	19	0	285	0.0456019	1.36943	21.7649
ID15468	15468	1	3.6472	54	54	Speed_2_section_Mov_19_spots.csv	2	19	0	285	0.0562331	1.68868	21.7982
ID15472	15472	1	3.69102	55	55	Speed_2_section_Mov_19_spots.csv	2	19	0	285	0.0438141	1.31574	21.8315
ID15477	15477	1	3.72835	56	56	Speed_2_section_Mov_19_spots.csv	2	19	0	285	0.037333	1.12111	21.8648
ID15481	15481	1	3.72955	57	57	Speed_2_section_Mov_19_spots.csv	2	19	0	285	0.00119542	0.0358984	21.8981
ID15484	15484	1	3.79163	58	58	Speed_2_section_Mov_19_spots.csv	2	19	0	285	0.0620804	1.86428	21.9314
ID15489	15489	1	3.79214	59	59	Speed_2_section_Mov_19_spots.csv	2	19	0	285	0.000515482	0.0154799	21.9647
ID15494	15494	1	3.84506	60	60	Speed_2_section_Mov_19_spots.csv	2	19	0	285	0.0529164	1.58908	21.998
ID15499	15499	1	3.85674	61	61	Speed_2_section_Mov_19_spots.csv	2	19	0	285	0.0116864	0.350944	22.0313
ID15505	15505	1	3.87793	62	62	Speed_2_section_Mov_19_spots.csv	2	19	0	285	0.0211806	0.636055	22.0646
ID15510	15510	1	3.92954	63	63	Speed_2_section_Mov_19_spots.csv	2	19	0	285	0.0516166	1.55005	22.0979
ID15516	15516	1	3.94302	64	64	Speed_2_section_Mov_19_spots.csv	2	19	0	285	0.0134814	0.404846	22.1312
ID15521	15521	1	3.95766	65	65	Speed_2_section_Mov_19_spots.csv	2	19	0	285	0.0146395	0.439626	22.1645
ID15526	15526	1	3.95802	66	66	Speed_2_section_Mov_19_spots.csv	2	19	0	285	0.000354114	0.0106341	22.1978
ID15531	15531	1	3.96544	67	67	Speed_2_section_Mov_19_spots.csv	2	19	0	285	0.0074232	0.222919	22.2311
ID15537	15537	1	3.99055	68	68	Speed_2_section_Mov_19_spots.csv	2	19	0	285	0.0251118	0.754108	22.2644
ID15542	15542	1	3.98794	69	69	Speed_2_section_Mov_19_spots.csv	2	19	0	285	-0.00260988	-0.0783747	22.2977
ID15549	15549	1	4.02149	70	70	Speed_2_section_Mov_19_spots.csv	2	19	0	285	0.0335456	1.00738	22.331
ID15553	15553	1	4.06105	71	71	Speed_2_section_Mov_19_spots.csv	2	19	0	285	0.0395651	1.18814	22.3643
ID15559	15559	1	4.03755	72	72	Speed_2_section_Mov_19_spots.csv	2	19	0	285	-0.0235049	-0.705854	22.3976
ID15563	15563	1	4.08306	73	73	Speed_2_section_Mov_19_spots.csv	2	19	0	285	0.0455166	1.36686	22.4309
ID15570	15570	1	4.07757	74	74	Speed_2_section_Mov_19_spots.csv	2	19	0	285	-0.00549087	-0.164891	22.4642
ID15575	15575	1	4.10718	75	75	Speed_2_section_Mov_19_spots.csv	2	19	0	285	0.0296042	0.889016	22.4975
ID15581	15581	1	4.08223	76	76	Speed_2_section_Mov_19_spots.csv	2	19	0	285	-0.0249488	-0.749212	22.5308
ID15585	15585	1	4.09199	77	77	Speed_2_section_Mov_19_spots.csv	2	19	0	285	0.0097655	0.293258	22.5641
ID15589	15589	1	4.10623	78	78	Speed_2_section_Mov_19_spots.csv	2	19	0	285	0.0142341	0.427452	22.5974
ID15595	15595	1	4.12753	79	79	Speed_2_section_Mov_19_spots.csv	2	19	0	285	0.0213008	0.639663	22.6307
ID15600	15600	1	4.112	80	80	Speed_2_section_Mov_19_spots.csv	2	19	0	285	-0.0155289	-0.466333	22.664
ID15605	15605	1	4.14719	81	81	Speed_2_section_Mov_19_spots.csv	2	19	0	285	0.0351857	1.05663	22.6973
ID15610	15610	1	4.16457	82	82	Speed_2_section_Mov_19_spots.csv	2	19	0	285	0.0173844	0.522053	22.7306
ID15617	15617	1	4.1409	83	83	Speed_2_section_Mov_19_spots.csv	2	19	0	285	-0.0236706	-0.710828	22.7639
ID15622	15622	1	4.16403	84	84	Speed_2_section_Mov_19_spots.csv	2	19	0	285	0.0231289	0.694562	22.7972
ID15627	15627	1	4.18075	85	85	Speed_2_section_Mov_19_spots.csv	2	19	0	285	0.0167228	0.502185	22.8305
ID15633	15633	1	4.19589	86	86	Speed_2_section_Mov_19_spots.csv	2	19	0	285	0.0151395	0.45464	22.8638
ID15638	15638	1	4.20012	87	87	Speed_2_section_Mov_19_spots.csv	2	19	0	285	0.00422709	0.12694	22.8971
ID15643	15643	1	4.23366	88	88	Speed_2_section_Mov_19_spots.csv	2	19	0	285	0.0335413	1.00725	22.9304
ID15649	15649	1	4.25565	89	89	Speed_2_section_Mov_19_spots.csv	2	19	0	285	0.0219888	0.660323	22.9637
ID15655	15655	1	4.2464	90	90	Speed_2_section_Mov_19_spots.csv	2	19	0	285	-0.00925145	-0.277821	22.997
ID15663	15663	1	4.2941	91	91	Speed_2_section_Mov_19_spots.csv	2	19	0	285	0.0477026	1.43251	23.0303
ID15668	15668	1	4.33022	92	92	Speed_2_section_Mov_19_spots.csv	2	19	0	285	0.0361169	1.08459	23.0636
ID15674	15674	1	4.30667	93	93	Speed_2_section_Mov_19_spots.csv	2	19	0	285	-0.0235458	-0.707082	23.0969
ID15680	15680	1	4.32616	94	94	Speed_2_section_Mov_19_spots.csv	2	19	0	285	0.0194934	0.585389	23.1302
ID15686	15686	1	4.34576	95	95	Speed_2_section_Mov_19_spots.csv	2	19	0	285	0.0195933	0.588387	23.1635
ID15692	15692	1	4.35322	96	96	Speed_2_section_Mov_19_spots.csv	2	19	0	285	0.00746464	0.224163	23.1968
ID15699	15699	1	4.35874	97	97	Speed_2_section_Mov_19_spots.csv	2	19	0	285	0.00551346	0.165569	23.2301
ID15706	15706	1	4.37397	98	98	Speed_2_section_Mov_19_spots.csv	2	19	0	285	0.0152394	0.457641	23.2634
ID15713	15713	1	4.40387	99	99	Speed_2_section_Mov_19_spots.csv	2	19	0	285	0.0298964	0.89779	23.2967
ID15721	15721	1	4.40143	100	100	Speed_2_section_Mov_19_spots.csv	2	19	0	285	-0.00243925	-0.0732506	23.33
ID15726	15726	1	4.42403	101	101	Speed_2_section_Mov_19_spots.csv	2	19	0	285	0.0226004	0.67869	23.3633
ID15733	15733	1	4.41931	102	102	Speed_2_section_Mov_19_spots.csv	2	19	0	285	-0.0047179	-0.141679	23.3966
ID15739	15739	1	4.45719	103	103	Speed_2_section_Mov_19_spots.csv	2	19	0	285	0.0378733	1.13734	23.4299
ID15745	15745	1	4.50186	104	104	Speed_2_section_Mov_19_spots.csv	2	19	0	285	0.0446684	1.34139	23.4632
ID15754	15754	1	4.50424	105	105	Speed_2_section_Mov_19_spots.csv	2	19	0	285	0.00238465	0.071611	23.4965
ID15761	15761	1	4.50972	106	106	Speed_2_section_Mov_19_spots.csv	2	19	0	285	0.005475	0.164414	23.5298
ID15769	15769	1	4.5346	107	107	Speed_2_section_Mov_19_spots.csv	2	19	0	285	0.024886	0.747329	23.5631
ID15775	15775	1	4.52352	108	108	Speed_2_section_Mov_19_spots.csv	2	19	0	285	-0.0110834	-0.332834	23.5964
ID15781	15781	1	4.53871	109	109	Speed_2_section_Mov_19_spots.csv	2	19	0	285	0.0151948	0.456301	23.6297
ID15789	15789	1	4.55092	110	110	Speed_2_section_Mov_19_spots.csv	2	19	0	285	0.0122114	0.366708	23.663
ID15795	15795	1	4.57979	111	111	Speed_2_section_Mov_19_spots.csv	2	19	0	285	0.0288627	0.866748	23.6963
ID15802	15802	1	4.58477	112	112	Speed_2_section_Mov_19_spots.csv	2	19	0	285	0.00498331	0.149649	23.7296
ID15811	15811	1	4.64355	113	113	Speed_2_section_Mov_19_spots.csv	2	19	0	285	0.0587756	1.76503	23.7629
ID15819	15819	1	4.63696	114	114	Speed_2_section_Mov_19_spots.csv	2	19	0	285	-0.00658704	-0.197809	23.7962
ID15826	15826	1	4.67397	115	115	Speed_2_section_Mov_19_spots.csv	2	19	0	285	0.0370103	1.11142	23.8295
ID15834	15834	1	4.68398	116	116	Speed_2_section_Mov_19_spots.csv	2	19	0	285	0.0100098	0.300594	23.8628
ID15844	15844	1	4.68786	117	117	Speed_2_section_Mov_19_spots.csv	2	19	0	285	0.00388486	0.116662	23.8961
ID15851	15851	1	4.70859	118	118	Speed_2_section_Mov_19_spots.csv	2	19	0	285	0.0207289	0.622488	23.9294
ID15859	15859	1	4.70845	119	119	Speed_2_section_Mov_19_spots.csv	2	19	0	285	-0.000143513	-0.0043097	23.9627
ID15868	15868	1	4.7016	120	120	Speed_2_section_Mov_19_spots.csv	2	19	0	285	-0.00685362	-0.205814	23.996
ID15875	15875	1	4.74954	121	121	Speed_2_section_Mov_19_spots.csv	2	19	0	285	0.0479469	1.43985	24.0293
ID15882	15882	1	4.72409	122	122	Speed_2_section_Mov_19_spots.csv	2	19	0	285	-0.0254484	-0.764217	24.0626
ID15890	15890	1	4.76314	123	123	Speed_2_section_Mov_19_spots.csv	2	19	0	285	0.0390501	1.17267	24.0959
ID15897	15897	1	4.7798	124	124	Speed_2_section_Mov_19_spots.csv	2	19	0	285	0.0166572	0.500215	24.1292
ID15904	15904	1	4.78857	125	125	Speed_2_section_Mov_19_spots.csv	2	19	0	285	0.00877318	0.263459	24.1625
ID15914	15914	1	4.84565	126	126	Speed_2_section_Mov_19_spots.csv	2	19	0	285	0.0570782	1.71406	24.1958
ID15920	15920	1	4.85992	127	127	Speed_2_section_Mov_19_spots.csv	2	19	0	285	0.0142642	0.428353	24.2291
ID15927	15927	1	4.89334	128	128	Speed_2_section_Mov_19_spots.csv	2	19	0	285	0.0334217	1.00365	24.2624
ID15935	15935	1	4.93819	129	129	Speed_2_section_Mov_19_spots.csv	2	19	0	285	0.0448486	1.34681	24.2957
ID15942	15942	1	4.95657	130	130	Speed_2_section_Mov_19_spots.csv	2	19	0	285	0.0183841	0.552075	24.329
ID15949	15949	1	5.02337	131	131	Speed_2_section_Mov_19_spots.csv	2	19	0	285	0.0667989	2.00597	24.3623
ID15956	15956	1	5.00718	132	132	Speed_2_section_Mov_19_spots.csv	2	19	0	285	-0.0161923	-0.486256	24.3956
ID15966	15966	1	5.01673	133	133	Speed_2_section_Mov_19_spots.csv	2	19	0	285	0.00955436	0.286918	24.4289
ID15973	15973	1	5.03691	134	134	Speed_2_section_Mov_19_spots.csv	2	19	0	285	0.0201786	0.605965	24.4622
ID15981	15981	1	5.0575	135	135	Speed_2_section_Mov_19_spots.csv	2	19	0	285	0.0205862	0.618205	24.4955
ID15991	15991	1	5.06205	136	136	Speed_2_section_Mov_19_spots.csv	2	19	0	285	0.00455166	0.136687	24.5288
ID15998	15998	1	5.10652	137	137	Speed_2_section_Mov_19_spots.csv	2	19	0	285	0.044474	1.33555	24.5621
ID16010	16010	1	5.1099	138	138	Speed_2_section_Mov_19_spots.csv	2	19	0	285	0.00337886	0.101467	24.5954
ID16018	16018	1	5.14511	139	139	Speed_2_section_Mov_19_spots.csv	2	19	0	285	0.0352052	1.05721	24.6287
ID16023	16023	1	5.13632	140	140	Speed_2_section_Mov_19_spots.csv	2	19	0	285	-0.00878569	-0.263835	24.662
ID16030	16030	1	5.16475	141	141	Speed_2_section_Mov_19_spots.csv	2	19	0	285	0.0284315	0.853799	24.6953
ID16037	16037	1	5.19318	142	142	Speed_2_section_Mov_19_spots.csv	2	19	0	285	0.0284273	0.853673	24.7286
ID16045	16045	1	5.19516	143	143	Speed_2_section_Mov_19_spots.csv	2	19	0	285	0.00197741	0.0593818	24.7619
ID16051	16051	1	5.23552	144	144	Speed_2_section_Mov_19_spots.csv	2	19	0	285	0.040364	1.21213	24.7952
ID16059	16059	1	5.24282	145	145	Speed_2_section_Mov_19_spots.csv	2	19	0	285	0.00729657	0.219116	24.8285
ID16066	16066	1	5.2579	146	146	Speed_2_section_Mov_19_spots.csv	2	19	0	285	0.0150823	0.452923	24.8618
ID16073	16073	1	5.27082	147	147	Speed_2_section_Mov_19_spots.csv	2	19	0	285	0.0129165	0.387883	24.8951
ID16080	16080	1	5.27791	148	148	Speed_2_section_Mov_19_spots.csv	2	19	0	285	0.00709769	0.213144	24.9284
ID16085	16085	1	5.34487	149	149	Speed_2_section_Mov_19_spots.csv	2	19	0	285	0.0669579	2.01075	24.9617
ID16092	16092	1	5.36549	150	150	Speed_2_section_Mov_19_spots.csv	2	19	0	285	0.0206197	0.619211	24.995
ID16097	16097	1	5.3673	151	151	Speed_2_section_Mov_19_spots.csv	2	19	0	285	0.00180368	0.0541647	25.0283
ID16103	16103	1	5.38304	152	152	Speed_2_section_Mov_19_spots.csv	2	19	0	285	0.0157401	0.472676	25.0616
ID16110	16110	1	5.42764	153	153	Speed_2_section_Mov_19_spots.csv	2	19	0	285	0.0446009	1.33937	25.0949
ID16112	16112	1	5.45268	154	154	Speed_2_section_Mov_19_spots.csv	2	19	0	285	0.0250444	0.752085	25.1282
ID16118	16118	1	5.45822	155	155	Speed_2_section_Mov_19_spots.csv	2	19	0	285	0.00553382	0.166181	25.1615
ID16124	16124	1	5.48121	156	156	Speed_2_section_Mov_19_spots.csv	2	19	0	285	0.0229947	0.690531	25.1948
ID16129	16129	1	5.49676	157	157	Speed_2_section_Mov_19_spots.csv	2	19	0	285	0.0155528	0.46705	25.2281
ID16135	16135	1	5.51142	158	158	Speed_2_section_Mov_19_spots.csv	2	19	0	285	0.0146595	0.440224	25.2614
ID16140	16140	1	5.51786	159	159	Speed_2_section_Mov_19_spots.csv	2	19	0	285	0.00644169	0.193444	25.2947
ID16146	16146	1	5.5175	160	160	Speed_2_section_Mov_19_spots.csv	2	19	0	285	-0.000363279	-0.0109093	25.328
ID16152	16152	1	5.54085	161	161	Speed_2_section_Mov_19_spots.csv	2	19	0	285	0.0233459	0.701078	25.3613
ID16157	16157	1	5.53298	162	162	Speed_2_section_Mov_19_spots.csv	2	19	0	285	-0.00787007	-0.236338	25.3946
ID16163	16163	1	5.57156	163	163	Speed_2_section_Mov_19_spots.csv	2	19	0	285	0.0385849	1.15871	25.4279
ID16170	16170	1	5.57052	164	164	Speed_2_section_Mov_19_spots.csv	2	19	0	285	-0.00104256	-0.031308	25.4612
ID16176	16176	1	5.60775	165	165	Speed_2_section_Mov_19_spots.csv	2	19	0	285	0.0372349	1.11817	25.4945
ID16182	16182	1	5.58796	166	166	Speed_2_section_Mov_19_spots.csv	2	19	0	285	-0.0197986	-0.594552	25.5278
ID16189	16189	1	5.60514	167	167	Speed_2_section_Mov_19_spots.csv	2	19	0	285	0.0171801	0.515918	25.5611
ID16197	16197	1	5.59735	168	168	Speed_2_section_Mov_19_spots.csv	2	19	0	285	-0.00778499	-0.233784	25.5944
ID16203	16203	1	5.61691	169	169	Speed_2_section_Mov_19_spots.csv	2	19	0	285	0.0195584	0.587339	25.6277
ID16209	16209	1	5.6032	170	170	Speed_2_section_Mov_19_spots.csv	2	19	0	285	-0.0137111	-0.411746	25.661
ID16216	16216	1	5.58461	171	171	Speed_2_section_Mov_19_spots.csv	2	19	0	285	-0.0185913	-0.558296	25.6943
ID16223	16223	1	5.59734	172	172	Speed_2_section_Mov_19_spots.csv	2	19	0	285	0.0127328	0.382368	25.7276
ID16229	16229	1	5.5938	173	173	Speed_2_section_Mov_19_spots.csv	2	19	0	285	-0.00353693	-0.106214	25.7609
ID16236	16236	1	5.61432	174	174	Speed_2_section_Mov_19_spots.csv	2	19	0	285	0.0205211	0.616249	25.7942
ID16242	16242	1	5.65729	175	175	Speed_2_section_Mov_19_spots.csv	2	19	0	285	0.0429668	1.29029	25.8275
ID16248	16248	1	5.67105	176	176	Speed_2_section_Mov_19_spots.csv	2	19	0	285	0.0137584	0.413166	25.8608
ID16254	16254	1	5.69129	177	177	Speed_2_section_Mov_19_spots.csv	2	19	0	285	0.0202429	0.607895	25.8941
ID16260	16260	1	5.7107	178	178	Speed_2_section_Mov_19_spots.csv	2	19	0	285	0.0194063	0.582772	25.9274
ID16266	16266	1	5.64437	179	179	Speed_2_section_Mov_19_spots.csv	2	19	0	285	-0.0663255	-1.99176	25.9607
ID16270	16270	1	5.69783	180	180	Speed_2_section_Mov_19_spots.csv	2	19	0	285	0.0534532	1.6052	25.994
ID16276	16276	1	5.75411	181	181	Speed_2_section_Mov_19_spots.csv	2	19	0	285	0.0562842	1.69022	26.0273
ID16282	16282	1	5.76311	182	182	Speed_2_section_Mov_19_spots.csv	2	19	0	285	0.00900175	0.270323	26.0606
ID16288	16288	1	5.78473	183	183	Speed_2_section_Mov_19_spots.csv	2	19	0	285	0.021616	0.649129	26.0939
ID16294	16294	1	5.78916	184	184	Speed_2_section_Mov_19_spots.csv	2	19	0	285	0.00443433	0.133163	26.1272
ID16301	16301	1	5.81508	185	185	Speed_2_section_Mov_19_spots.csv	2	19	0	285	0.0259185	0.778334	26.1605
ID16307	16307	1	5.82878	186	186	Speed_2_section_Mov_19_spots.csv	2	19	0	285	0.0137013	0.411452	26.1938
ID16313	16313	1	5.83894	187	187	Speed_2_section_Mov_19_spots.csv	2	19	0	285	0.010158	0.305046	26.2271
ID16319	16319	1	5.8447	188	188	Speed_2_section_Mov_19_spots.csv	2	19	0	285	0.00575843	0.172926	26.2604
ID16326	16326	1	5.8713	189	189	Speed_2_section_Mov_19_spots.csv	2	19	0	285	0.0266038	0.798912	26.2937
ID16333	16333	1	5.87262	190	190	Speed_2_section_Mov_19_spots.csv	2	19	0	285	0.00132246	0.0397134	26.327
ID16340	16340	1	5.8926	191	191	Speed_2_section_Mov_19_spots.csv	2	19	0	285	0.0199723	0.599768	26.3603
ID16346	16346	1	5.93138	192	192	Speed_2_section_Mov_19_spots.csv	2	19	0	285	0.0387818	1.16462	26.3936
ID16354	16354	1	5.93667	193	193	Speed_2_section_Mov_19_spots.csv	2	19	0	285	0.00528912	0.158832	26.4269
ID16361	16361	1	5.93044	194	194	Speed_2_section_Mov_19_spots.csv	2	19	0	285	-0.00623232	-0.187157	26.4602
ID16369	16369	1	5.95854	195	195	Speed_2_section_Mov_19_spots.csv	2	19	0	285	0.0281072	0.844061	26.4935
ID16377	16377	1	5.95629	196	196	Speed_2_section_Mov_19_spots.csv	2	19	0	285	-0.00225322	-0.0676642	26.5268
ID16381	16381	1	5.99242	197	197	Speed_2_section_Mov_19_spots.csv	2	19	0	285	0.0361279	1.08492	26.5601
ID16386	16386	1	5.99551	198	198	Speed_2_section_Mov_19_spots.csv	2	19	0	285	0.00309201	0.0928532	26.5934
ID16392	16392	1	6.02142	199	199	Speed_2_section_Mov_19_spots.csv	2	19	0	285	0.025908	0.778019	26.6267
ID16398	16398	1	6.04448	200	200	Speed_2_section_Mov_19_spots.csv	2	19	0	285	0.0230615	0.692538	26.66
ID16402	16402	1	6.06014	201	201	Speed_2_section_Mov_19_spots.csv	2	19	0	285	0.0156613	0.470309	26.6933
ID16407	16407	1	6.0941	202	202	Speed_2_section_Mov_19_spots.csv	2	19	0	285	0.0339597	1.01981	26.7266
ID16413	16413	1	6.07716	203	203	Speed_2_section_Mov_19_spots.csv	2	19	0	285	-0.0169437	-0.508821	26.7599
ID16418	16418	1	6.082	204	204	Speed_2_section_Mov_19_spots.csv	2	19	0	285	0.00484455	0.145482	26.7932
ID16423	16423	1	6.11572	205	205	Speed_2_section_Mov_19_spots.csv	2	19	0	285	0.0337166	1.01251	26.8265
ID16430	16430	1	6.1403	206	206	Speed_2_section_Mov_19_spots.csv	2	19	0	285	0.0245862	0.738325	26.8598
ID16435	16435	1	6.14168	207	207	Speed_2_section_Mov_19_spots.csv	2	19	0	285	0.00137615	0.0413258	26.8931
ID16441	16441	1	6.14369	208	208	Speed_2_section_Mov_19_spots.csv	2	19	0	285	0.00201481	0.0605047	26.9264
ID16445	16445	1	6.12918	209	209	Speed_2_section_Mov_19_spots.csv	2	19	0	285	-0.0145111	-0.435769	26.9597
ID16449	16449	1	6.15051	210	210	Speed_2_section_Mov_19_spots.csv	2	19	0	285	0.0213261	0.640424	26.993
ID16454	16454	1	6.16969	211	211	Speed_2_section_Mov_19_spots.csv	2	19	0	285	0.0191827	0.576058	27.0263
ID16460	16460	1	6.17996	212	212	Speed_2_section_Mov_19_spots.csv	2	19	0	285	0.0102729	0.308495	27.0596
ID16466	16466	1	6.20259	213	213	Speed_2_section_Mov_19_spots.csv	2	19	0	285	0.0226267	0.679481	27.0929
ID16473	16473	1	6.22084	214	214	Speed_2_section_Mov_19_spots.csv	2	19	0	285	0.0182525	0.548122	27.1262
ID16479	16479	1	6.21616	215	215	Speed_2_section_Mov_19_spots.csv	2	19	0	285	-0.00467901	-0.140511	27.1595
ID16485	16485	1	6.24498	216	216	Speed_2_section_Mov_19_spots.csv	2	19	0	285	0.0288107	0.865187	27.1928
ID16490	16490	1	6.28306	217	217	Speed_2_section_Mov_19_spots.csv	2	19	0	285	0.0380879	1.14378	27.2261
ID16496	16496	1	6.31837	218	218	Speed_2_section_Mov_19_spots.csv	2	19	0	285	0.0353094	1.06034	27.2594
ID16502	16502	1	6.26007	219	219	Speed_2_section_Mov_19_spots.csv	2	19	0	285	-0.058301	-1.75078	27.2927
ID16507	16507	1	6.3573	220	220	Speed_2_section_Mov_19_spots.csv	2	19	0	285	0.0972278	2.91975	27.326
ID16513	16513	1	6.35117	221	221	Speed_2_section_Mov_19_spots.csv	2	19	0	285	-0.00613247	-0.184158	27.3593
ID16519	16519	1	6.3794	222	222	Speed_2_section_Mov_19_spots.csv	2	19	0	285	0.0282372	0.847965	27.3926
ID16526	16526	1	6.4172	223	223	Speed_2_section_Mov_19_spots.csv	2	19	0	285	0.0377987	1.1351	27.4259
ID16533	16533	1	6.40885	224	224	Speed_2_section_Mov_19_spots.csv	2	19	0	285	-0.00835428	-0.250879	27.4592
ID16542	16542	1	6.45097	225	225	Speed_2_section_Mov_19_spots.csv	2	19	0	285	0.0421218	1.26492	27.4925
ID16550	16550	1	6.4401	226	226	Speed_2_section_Mov_19_spots.csv	2	19	0	285	-0.0108707	-0.326448	27.5258
ID16555	16555	1	6.47078	227	227	Speed_2_section_Mov_19_spots.csv	2	19	0	285	0.0306779	0.921259	27.5591
ID16560	16560	1	6.47718	228	228	Speed_2_section_Mov_19_spots.csv	2	19	0	285	0.00640177	0.192245	27.5924
ID16567	16567	1	6.52971	229	229	Speed_2_section_Mov_19_spots.csv	2	19	0	285	0.0525345	1.57761	27.6257
ID16576	16576	1	6.55165	230	230	Speed_2_section_Mov_19_spots.csv	2	19	0	285	0.021938	0.6588	27.659
ID16582	16582	1	6.56382	231	231	Speed_2_section_Mov_19_spots.csv	2	19	0	285	0.0121658	0.365341	27.6923
ID16591	16591	1	6.60258	232	232	Speed_2_section_Mov_19_spots.csv	2	19	0	285	0.0387601	1.16397	27.7256
ID16598	16598	1	6.62357	233	233	Speed_2_section_Mov_19_spots.csv	2	19	0	285	0.0209941	0.630453	27.7589
ID16606	16606	1	6.64263	234	234	Speed_2_section_Mov_19_spots.csv	2	19	0	285	0.0190545	0.572206	27.7922
ID16610	16610	1	6.67078	235	235	Speed_2_section_Mov_19_spots.csv	2	19	0	285	0.0281581	0.845589	27.8255
ID16615	16615	1	6.67258	236	236	Speed_2_section_Mov_19_spots.csv	2	19	0	285	0.00179655	0.0539506	27.8588
ID16621	16621	1	6.70809	237	237	Speed_2_section_Mov_19_spots.csv	2	19	0	285	0.0355076	1.06629	27.8921
ID16629	16629	1	6.72727	238	238	Speed_2_section_Mov_19_spots.csv	2	19	0	285	0.0191772	0.575891	27.9254
ID16635	16635	1	6.73791	239	239	Speed_2_section_Mov_19_spots.csv	2	19	0	285	0.0106459	0.319695	27.9587
ID16641	16641	1	6.77299	240	240	Speed_2_section_Mov_19_spots.csv	2	19	0	285	0.0350815	1.0535	27.992
ID16650	16650	1	6.79851	241	241	Speed_2_section_Mov_19_spots.csv	2	19	0	285	0.0255176	0.766293	28.0253
ID16657	16657	1	6.7991	242	242	Speed_2_section_Mov_19_spots.csv	2	19	0	285	0.000585166	0.0175726	28.0586
ID16667	16667	1	6.82028	243	243	Speed_2_section_Mov_19_spots.csv	2	19	0	285	0.0211827	0.636118	28.0919
ID16674	16674	1	6.85043	244	244	Speed_2_section_Mov_19_spots.csv	2	19	0	285	0.0301488	0.905368	28.1252
ID16681	16681	1	6.8519	245	245	Speed_2_section_Mov_19_spots.csv	2	19	0	285	0.00147156	0.0441909	28.1585
ID16689	16689	1	6.86873	246	246	Speed_2_section_Mov_19_spots.csv	2	19	0	285	0.0168282	0.505352	28.1918
ID16696	16696	1	6.91066	247	247	Speed_2_section_Mov_19_spots.csv	2	19	0	285	0.0419336	1.25927	28.2251
ID16701	16701	1	6.926	248	248	Speed_2_section_Mov_19_spots.csv	2	19	0	285	0.0153435	0.460766	28.2584
ID16707	16707	1	6.95064	249	249	Speed_2_section_Mov_19_spots.csv	2	19	0	285	0.0246379	0.739876	28.2917
ID16714	16714	1	6.9774	250	250	Speed_2_section_Mov_19_spots.csv	2	19	0	285	0.0267619	0.803661	28.325
ID16721	16721	1	7.00481	251	251	Speed_2_section_Mov_19_spots.csv	2	19	0	285	0.0274079	0.823059	28.3583
ID16728	16728	1	7.01674	252	252	Speed_2_section_Mov_19_spots.csv	2	19	0	285	0.0119287	0.35822	28.3916
ID16735	16735	1	7.07137	253	253	Speed_2_section_Mov_19_spots.csv	2	19	0	285	0.0546295	1.64053	28.4249
ID16741	16741	1	7.10188	254	254	Speed_2_section_Mov_19_spots.csv	2	19	0	285	0.0305051	0.916068	28.4582
ID16746	16746	1	7.14121	255	255	Speed_2_section_Mov_19_spots.csv	2	19	0	285	0.0393309	1.18111	28.4915
ID16753	16753	1	7.16251	256	256	Speed_2_section_Mov_19_spots.csv	2	19	0	285	0.0212988	0.639602	28.5248
ID16759	16759	1	7.19288	257	257	Speed_2_section_Mov_19_spots.csv	2	19	0	285	0.0303776	0.91224	28.5581
ID16764	16764	1	7.21362	258	258	Speed_2_section_Mov_19_spots.csv	2	19	0	285	0.0207357	0.622694	28.5914
ID16769	16769	1	7.24275	259	259	Speed_2_section_Mov_19_spots.csv	2	19	0	285	0.0291348	0.874918	28.6247
ID16775	16775	1	7.27588	260	260	Speed_2_section_Mov_19_spots.csv	2	19	0	285	0.0331269	0.994801	28.658
ID16780	16780	1	7.30386	261	261	Speed_2_section_Mov_19_spots.csv	2	19	0	285	0.0279835	0.840346	28.6913
ID16786	16786	1	7.32876	262	262	Speed_2_section_Mov_19_spots.csv	2	19	0	285	0.0248949	0.747595	28.7246
ID16793	16793	1	7.37258	263	263	Speed_2_section_Mov_19_spots.csv	2	19	0	285	0.0438263	1.3161	28.7579
ID16799	16799	1	7.41354	264	264	Speed_2_section_Mov_19_spots.csv	2	19	0	285	0.0409599	1.23003	28.7912
ID16804	16804	1	7.46495	265	265	Speed_2_section_Mov_19_spots.csv	2	19	0	285	0.0514095	1.54383	28.8245
ID16810	16810	1	7.4953	266	266	Speed_2_section_Mov_19_spots.csv	2	19	0	285	0.0303423	0.911181	28.8578
ID16816	16816	1	7.55536	267	267	Speed_2_section_Mov_19_spots.csv	2	19	0	285	0.0600605	1.80362	28.8911
ID16821	16821	1	7.58924	268	268	Speed_2_section_Mov_19_spots.csv	2	19	0	285	0.0338859	1.0176	28.9244
ID16826	16826	1	7.64674	269	269	Speed_2_section_Mov_19_spots.csv	2	19	0	285	0.0574998	1.72672	28.9577
ID16830	16830	1	7.67903	270	270	Speed_2_section_Mov_19_spots.csv	2	19	0	285	0.0322868	0.969573	28.991
ID16837	16837	1	7.75411	271	271	Speed_2_section_Mov_19_spots.csv	2	19	0	285	0.0750798	2.25465	29.0243
ID16842	16842	1	7.78156	272	272	Speed_2_section_Mov_19_spots.csv	2	19	0	285	0.0274463	0.824212	29.0576
ID16847	16847	1	7.8489	273	273	Speed_2_section_Mov_19_spots.csv	2	19	0	285	0.0673417	2.02227	29.0909
ID16853	16853	1	7.92693	274	274	Speed_2_section_Mov_19_spots.csv	2	19	0	285	0.0780293	2.34322	29.1242
ID16857	16857	1	7.98656	275	275	Speed_2_section_Mov_19_spots.csv	2	19	0	285	0.0596363	1.79088	29.1575
ID16861	16861	1	8.0767	276	276	Speed_2_section_Mov_19_spots.csv	2	19	0	285	0.0901389	2.70687	29.1908
ID16866	16866	1	8.19631	277	277	Speed_2_section_Mov_19_spots.csv	2	19	0	285	0.119605	3.59174	29.2241
ID16871	16871	1	8.28284	278	278	Speed_2_section_Mov_19_spots.csv	2	19	0	285	0.0865376	2.59873	29.2574
ID16876	16876	1	8.43313	279	279	Speed_2_section_Mov_19_spots.csv	2	19	0	285	0.150289	4.51319	29.2907
ID16883	16883	1	8.52647	280	280	Speed_2_section_Mov_19_spots.csv	2	19	0	285	0.093338	2.80294	29.324
ID16889	16889	1	8.61148	281	281	Speed_2_section_Mov_19_spots.csv	2	19	0	285	0.0850123	2.55292	29.3573
ID16894	16894	1	8.69465	282	282	Speed_2_section_Mov_19_spots.csv	2	19	0	285	0.0831664	2.49749	29.3906
ID16900	16900	1	8.82786	283	283	Speed_2_section_Mov_19_spots.csv	2	19	0	285	0.133206	4.00017	29.4239
ID16907	16907	1	8.87155	284	284	Speed_2_section_Mov_19_spots.csv	2	19	0	285	0.0436911	1.31205	29.4572
ID16915	16915	1	8.91635	285	285	Speed_2_section_Mov_19_spots.csv	2	19	0	285	0.0448071	1.34556	29.4905
ID16961	16961	7	0.270428	295	295	Speed_2_section_Mov_19_spots.csv	2	19	295	346	0		29.8235
ID16964	16964	7	0.356933	296	296	Speed_2_section_Mov_19_spots.csv	2	19	295	346	0.0865049	2.59775	29.8568
ID16970	16970	7	0.474803	297	297	Speed_2_section_Mov_19_spots.csv	2	19	295	346	0.11787	3.53963	29.8901
ID16973	16973	7	0.568704	298	298	Speed_2_section_Mov_19_spots.csv	2	19	295	346	0.0939007	2.81984	29.9234
ID16979	16979	7	0.684823	299	299	Speed_2_section_Mov_19_spots.csv	2	19	295	346	0.116119	3.48707	29.9567
ID16985	16985	7	0.803237	300	300	Speed_2_section_Mov_19_spots.csv	2	19	295	346	0.118414	3.55598	29.99
ID16991	16991	7	0.905464	301	301	Speed_2_section_Mov_19_spots.csv	2	19	295	346	0.102227	3.06988	30.0233
ID16995	16995	7	0.988941	302	302	Speed_2_section_Mov_19_spots.csv	2	19	295	346	0.083477	2.50682	30.0566
ID16999	16999	7	1.10051	303	303	Speed_2_section_Mov_19_spots.csv	2	19	295	346	0.111572	3.3505	30.0899
ID17002	17002	7	1.22046	304	304	Speed_2_section_Mov_19_spots.csv	2	19	295	346	0.119945	3.60196	30.1232
ID17006	17006	7	1.35134	305	305	Speed_2_section_Mov_19_spots.csv	2	19	295	346	0.130882	3.9304	30.1565
ID17010	17010	7	1.45521	306	306	Speed_2_section_Mov_19_spots.csv	2	19	295	346	0.103868	3.11916	30.1898
ID17014	17014	7	1.59775	307	307	Speed_2_section_Mov_19_spots.csv	2	19	295	346	0.142537	4.28039	30.2231
ID17018	17018	7	1.71579	308	308	Speed_2_section_Mov_19_spots.csv	2	19	295	346	0.11805	3.54504	30.2564
ID17023	17023	7	1.84661	309	309	Speed_2_section_Mov_19_spots.csv	2	19	295	346	0.13082	3.92851	30.2897
ID17027	17027	7	1.94795	310	310	Speed_2_section_Mov_19_spots.csv	2	19	295	346	0.101336	3.04312	30.323
ID17031	17031	7	2.08462	311	311	Speed_2_section_Mov_19_spots.csv	2	19	295	346	0.13667	4.10419	30.3563
ID17035	17035	7	2.20017	312	312	Speed_2_section_Mov_19_spots.csv	2	19	295	346	0.115548	3.46992	30.3896
ID17040	17040	7	2.28574	313	313	Speed_2_section_Mov_19_spots.csv	2	19	295	346	0.0855674	2.56959	30.4229
ID17045	17045	7	2.3798	314	314	Speed_2_section_Mov_19_spots.csv	2	19	295	346	0.0940684	2.82488	30.4562
ID17049	17049	7	2.4704	315	315	Speed_2_section_Mov_19_spots.csv	2	19	295	346	0.0905917	2.72047	30.4895
ID17054	17054	7	2.54551	316	316	Speed_2_section_Mov_19_spots.csv	2	19	295	346	0.0751095	2.25554	30.5228
ID17059	17059	7	2.64645	317	317	Speed_2_section_Mov_19_spots.csv	2	19	295	346	0.100948	3.03148	30.5561
ID17063	17063	7	2.76234	318	318	Speed_2_section_Mov_19_spots.csv	2	19	295	346	0.115886	3.48006	30.5894
ID17068	17068	7	2.86213	319	319	Speed_2_section_Mov_19_spots.csv	2	19	295	346	0.099786	2.99658	30.6227
ID17073	17073	7	2.95686	320	320	Speed_2_section_Mov_19_spots.csv	2	19	295	346	0.0947357	2.84491	30.656
ID17077	17077	7	3.02987	321	321	Speed_2_section_Mov_19_spots.csv	2	19	295	346	0.0730077	2.19242	30.6893
ID17080	17080	7	3.13055	322	322	Speed_2_section_Mov_19_spots.csv	2	19	295	346	0.100685	3.02356	30.7226
ID17084	17084	7	3.21013	323	323	Speed_2_section_Mov_19_spots.csv	2	19	295	346	0.0795755	2.38966	30.7559
ID17088	17088	7	3.29029	324	324	Speed_2_section_Mov_19_spots.csv	2	19	295	346	0.0801614	2.40725	30.7892
ID17092	17092	7	3.35214	325	325	Speed_2_section_Mov_19_spots.csv	2	19	295	346	0.0618465	1.85725	30.8225
ID17096	17096	7	3.43457	326	326	Speed_2_section_Mov_19_spots.csv	2	19	295	346	0.0824357	2.47555	30.8558
ID17099	17099	7	3.50725	327	327	Speed_2_section_Mov_19_spots.csv	2	19	295	346	0.0726768	2.18248	30.8891
ID17104	17104	7	3.56691	328	328	Speed_2_section_Mov_19_spots.csv	2	19	295	346	0.0596555	1.79146	30.9224
ID17107	17107	7	3.62583	329	329	Speed_2_section_Mov_19_spots.csv	2	19	295	346	0.0589252	1.76953	30.9557
ID17111	17111	7	3.6667	330	330	Speed_2_section_Mov_19_spots.csv	2	19	295	346	0.0408671	1.22724	30.989
ID17115	17115	7	3.72835	331	331	Speed_2_section_Mov_19_spots.csv	2	19	295	346	0.0616478	1.85129	31.0223
ID17118	17118	7	3.77942	332	332	Speed_2_section_Mov_19_spots.csv	2	19	295	346	0.051072	1.53369	31.0556
ID17121	17121	7	3.83147	333	333	Speed_2_section_Mov_19_spots.csv	2	19	295	346	0.0520496	1.56305	31.0889
ID17124	17124	7	3.88143	334	334	Speed_2_section_Mov_19_spots.csv	2	19	295	346	0.0499642	1.50043	31.1222
ID17127	17127	7	3.94754	335	335	Speed_2_section_Mov_19_spots.csv	2	19	295	346	0.0661118	1.98534	31.1555
ID17130	17130	7	3.98728	336	336	Speed_2_section_Mov_19_spots.csv	2	19	295	346	0.0397333	1.19319	31.1888
ID17133	17133	7	4.01202	337	337	Speed_2_section_Mov_19_spots.csv	2	19	295	346	0.0247409	0.742971	31.2221
ID17136	17136	7	4.04243	338	338	Speed_2_section_Mov_19_spots.csv	2	19	295	346	0.0304126	0.913292	31.2554
ID17139	17139	7	4.08584	339	339	Speed_2_section_Mov_19_spots.csv	2	19	295	346	0.0434118	1.30366	31.2887
ID17142	17142	7	4.12052	340	340	Speed_2_section_Mov_19_spots.csv	2	19	295	346	0.0346812	1.04148	31.322
ID17146	17146	7	4.12661	341	341	Speed_2_section_Mov_19_spots.csv	2	19	295	346	0.00608917	0.182858	31.3553
ID17150	17150	7	4.17531	342	342	Speed_2_section_Mov_19_spots.csv	2	19	295	346	0.048701	1.46249	31.3886
ID17153	17153	7	4.18951	343	343	Speed_2_section_Mov_19_spots.csv	2	19	295	346	0.0141962	0.426314	31.4219
ID17157	17157	7	4.24963	344	344	Speed_2_section_Mov_19_spots.csv	2	19	295	346	0.0601213	1.80544	31.4552
ID17160	17160	7	4.25082	345	345	Speed_2_section_Mov_19_spots.csv	2	19	295	346	0.00119171	0.0357871	31.4885
ID17163	17163	7	4.25462	346	346	Speed_2_section_Mov_19_spots.csv	2	19	295	346	0.00379825	0.114061	31.5218
ID17167	17167	10	0.12691	347	347	Speed_2_section_Mov_19_spots.csv	2	19	347	599	0		31.5551
ID17171	17171	10	0.133315	348	348	Speed_2_section_Mov_19_spots.csv	2	19	347	599	0.00640472	0.192334	31.5884
ID17179	17179	10	0.15513	350	350	Speed_2_section_Mov_19_spots.csv	2	19	347	599	0.0218156	0.655124	31.655
ID17186	17186	10	0.161677	351	351	Speed_2_section_Mov_19_spots.csv	2	19	347	599	0.00654638	0.196588	31.6883
ID17190	17190	10	0.191892	352	352	Speed_2_section_Mov_19_spots.csv	2	19	347	599	0.030215	0.907358	31.7216
ID17196	17196	10	0.198088	353	353	Speed_2_section_Mov_19_spots.csv	2	19	347	599	0.00619584	0.186061	31.7549
ID17202	17202	10	0.208742	354	354	Speed_2_section_Mov_19_spots.csv	2	19	347	599	0.0106541	0.319942	31.7882
ID17208	17208	10	0.208742	355	355	Speed_2_section_Mov_19_spots.csv	2	19	347	599	0	0	31.8215
ID17214	17214	10	0.20859	356	356	Speed_2_section_Mov_19_spots.csv	2	19	347	599	-0.000151526	-0.00455033	31.8548
ID17221	17221	10	0.200895	357	357	Speed_2_section_Mov_19_spots.csv	2	19	347	599	-0.0076952	-0.231087	31.8881
ID17225	17225	10	0.2036	358	358	Speed_2_section_Mov_19_spots.csv	2	19	347	599	0.00270512	0.0812348	31.9214
ID17230	17230	10	0.210201	359	359	Speed_2_section_Mov_19_spots.csv	2	19	347	599	0.00660149	0.198243	31.9547
ID17235	17235	10	0.209669	360	360	Speed_2_section_Mov_19_spots.csv	2	19	347	599	-0.0005326	-0.015994	31.988
ID17240	17240	10	0.213114	361	361	Speed_2_section_Mov_19_spots.csv	2	19	347	599	0.00344475	0.103446	32.0213
ID17244	17244	10	0.215873	362	362	Speed_2_section_Mov_19_spots.csv	2	19	347	599	0.00275939	0.0828645	32.0546
ID17248	17248	10	0.223556	363	363	Speed_2_section_Mov_19_spots.csv	2	19	347	599	0.00768328	0.230729	32.0879
ID17253	17253	10	0.2245	364	364	Speed_2_section_Mov_19_spots.csv	2	19	347	599	0.000944058	0.0283501	32.1212
ID17257	17257	10	0.228997	365	365	Speed_2_section_Mov_19_spots.csv	2	19	347	599	0.00449623	0.135022	32.1545
ID17261	17261	10	0.268552	366	366	Speed_2_section_Mov_19_spots.csv	2	19	347	599	0.0395558	1.18786	32.1878
ID17266	17266	10	0.272853	367	367	Speed_2_section_Mov_19_spots.csv	2	19	347	599	0.00430098	0.129159	32.2211
ID17271	17271	10	0.280999	368	368	Speed_2_section_Mov_19_spots.csv	2	19	347	599	0.0081452	0.244601	32.2544
ID17275	17275	10	0.278454	369	369	Speed_2_section_Mov_19_spots.csv	2	19	347	599	-0.00254477	-0.0764194	32.2877
ID17281	17281	10	0.294688	370	370	Speed_2_section_Mov_19_spots.csv	2	19	347	599	0.0162347	0.487527	32.321
ID17288	17288	10	0.294895	371	371	Speed_2_section_Mov_19_spots.csv	2	19	347	599	0.000206185	0.00619174	32.3543
ID17294	17294	10	0.302733	372	372	Speed_2_section_Mov_19_spots.csv	2	19	347	599	0.00783825	0.235383	32.3876
ID17300	17300	10	0.298441	373	373	Speed_2_section_Mov_19_spots.csv	2	19	347	599	-0.00429155	-0.128875	32.4209
ID17306	17306	10	0.309229	374	374	Speed_2_section_Mov_19_spots.csv	2	19	347	599	0.0107876	0.323952	32.4542
ID17312	17312	10	0.315807	375	375	Speed_2_section_Mov_19_spots.csv	2	19	347	599	0.00657826	0.197545	32.4875
ID17318	17318	10	0.317991	376	376	Speed_2_section_Mov_19_spots.csv	2	19	347	599	0.00218434	0.0655957	32.5208
ID17324	17324	10	0.325	377	377	Speed_2_section_Mov_19_spots.csv	2	19	347	599	0.00700888	0.210477	32.5541
ID17330	17330	10	0.318073	378	378	Speed_2_section_Mov_19_spots.csv	2	19	347	599	-0.00692728	-0.208026	32.5874
ID17335	17335	10	0.328909	379	379	Speed_2_section_Mov_19_spots.csv	2	19	347	599	0.0108361	0.325408	32.6207
ID17342	17342	10	0.356965	380	380	Speed_2_section_Mov_19_spots.csv	2	19	347	599	0.0280557	0.842514	32.654
ID17347	17347	10	0.374842	381	381	Speed_2_section_Mov_19_spots.csv	2	19	347	599	0.0178767	0.536838	32.6873
ID17352	17352	10	0.377792	382	382	Speed_2_section_Mov_19_spots.csv	2	19	347	599	0.00294996	0.0885874	32.7206
ID17357	17357	10	0.363535	383	383	Speed_2_section_Mov_19_spots.csv	2	19	347	599	-0.0142563	-0.428117	32.7539
ID17364	17364	10	0.395672	384	384	Speed_2_section_Mov_19_spots.csv	2	19	347	599	0.0321372	0.96508	32.7872
ID17370	17370	10	0.411738	385	385	Speed_2_section_Mov_19_spots.csv	2	19	347	599	0.0160659	0.48246	32.8205
ID17377	17377	10	0.418848	386	386	Speed_2_section_Mov_19_spots.csv	2	19	347	599	0.00710955	0.2135	32.8538
ID17384	17384	10	0.423378	387	387	Speed_2_section_Mov_19_spots.csv	2	19	347	599	0.00453059	0.136054	32.8871
ID17390	17390	10	0.449175	388	388	Speed_2_section_Mov_19_spots.csv	2	19	347	599	0.0257968	0.774677	32.9204
ID17394	17394	10	0.446949	389	389	Speed_2_section_Mov_19_spots.csv	2	19	347	599	-0.00222618	-0.0668524	32.9537
ID17398	17398	10	0.459082	390	390	Speed_2_section_Mov_19_spots.csv	2	19	347	599	0.0121328	0.36435	32.987
ID17404	17404	10	0.478718	391	391	Speed_2_section_Mov_19_spots.csv	2	19	347	599	0.0196357	0.589662	33.0203
ID17408	17408	10	0.475548	392	392	Speed_2_section_Mov_19_spots.csv	2	19	347	599	-0.00316999	-0.0951948	33.0536
ID17415	17415	10	0.486737	393	393	Speed_2_section_Mov_19_spots.csv	2	19	347	599	0.0111892	0.336011	33.0869
ID17420	17420	10	0.497805	394	394	Speed_2_section_Mov_19_spots.csv	2	19	347	599	0.0110681	0.332376	33.1202
ID17425	17425	10	0.518387	395	395	Speed_2_section_Mov_19_spots.csv	2	19	347	599	0.0205824	0.618091	33.1535
ID17431	17431	10	0.528117	396	396	Speed_2_section_Mov_19_spots.csv	2	19	347	599	0.00972958	0.29218	33.1868
ID17436	17436	10	0.532264	397	397	Speed_2_section_Mov_19_spots.csv	2	19	347	599	0.00414756	0.124551	33.2201
ID17440	17440	10	0.549646	398	398	Speed_2_section_Mov_19_spots.csv	2	19	347	599	0.0173816	0.52197	33.2534
ID17444	17444	10	0.551079	399	399	Speed_2_section_Mov_19_spots.csv	2	19	347	599	0.00143292	0.0430305	33.2867
ID17450	17450	10	0.603008	400	400	Speed_2_section_Mov_19_spots.csv	2	19	347	599	0.0519289	1.55943	33.32
ID17457	17457	10	0.61656	401	401	Speed_2_section_Mov_19_spots.csv	2	19	347	599	0.0135519	0.406964	33.3533
ID17462	17462	10	0.612609	402	402	Speed_2_section_Mov_19_spots.csv	2	19	347	599	-0.00395069	-0.118639	33.3866
ID17467	17467	10	0.612889	403	403	Speed_2_section_Mov_19_spots.csv	2	19	347	599	0.00028018	0.00841381	33.4199
ID17473	17473	10	0.644739	404	404	Speed_2_section_Mov_19_spots.csv	2	19	347	599	0.0318501	0.956458	33.4532
ID17478	17478	10	0.662442	405	405	Speed_2_section_Mov_19_spots.csv	2	19	347	599	0.0177029	0.531618	33.4865
ID17483	17483	10	0.665287	406	406	Speed_2_section_Mov_19_spots.csv	2	19	347	599	0.00284521	0.0854418	33.5198
ID17488	17488	10	0.708583	407	407	Speed_2_section_Mov_19_spots.csv	2	19	347	599	0.0432955	1.30016	33.5531
ID17492	17492	10	0.718797	408	408	Speed_2_section_Mov_19_spots.csv	2	19	347	599	0.0102145	0.306741	33.5864
ID17500	17500	10	0.717635	409	409	Speed_2_section_Mov_19_spots.csv	2	19	347	599	-0.0011623	-0.034904	33.6197
ID17507	17507	10	0.735084	410	410	Speed_2_section_Mov_19_spots.csv	2	19	347	599	0.017449	0.523995	33.653
ID17513	17513	10	0.741868	411	411	Speed_2_section_Mov_19_spots.csv	2	19	347	599	0.00678404	0.203725	33.6863
ID17521	17521	10	0.764206	412	412	Speed_2_section_Mov_19_spots.csv	2	19	347	599	0.0223379	0.670807	33.7196
ID17530	17530	10	0.767822	413	413	Speed_2_section_Mov_19_spots.csv	2	19	347	599	0.0036165	0.108604	33.7529
ID17535	17535	10	0.817552	414	414	Speed_2_section_Mov_19_spots.csv	2	19	347	599	0.0497293	1.49337	33.7862
ID17540	17540	10	0.7904	415	415	Speed_2_section_Mov_19_spots.csv	2	19	347	599	-0.0271522	-0.815381	33.8195
ID17545	17545	10	0.827266	416	416	Speed_2_section_Mov_19_spots.csv	2	19	347	599	0.0368662	1.10709	33.8528
ID17553	17553	10	0.853349	417	417	Speed_2_section_Mov_19_spots.csv	2	19	347	599	0.0260836	0.783291	33.8861
ID17558	17558	10	0.84183	418	418	Speed_2_section_Mov_19_spots.csv	2	19	347	599	-0.0115189	-0.345912	33.9194
ID17566	17566	10	0.854089	419	419	Speed_2_section_Mov_19_spots.csv	2	19	347	599	0.0122588	0.368131	33.9527
ID17572	17572	10	0.857291	420	420	Speed_2_section_Mov_19_spots.csv	2	19	347	599	0.00320151	0.0961413	33.986
ID17580	17580	10	0.881352	421	421	Speed_2_section_Mov_19_spots.csv	2	19	347	599	0.0240611	0.722556	34.0193
ID17585	17585	10	0.885181	422	422	Speed_2_section_Mov_19_spots.csv	2	19	347	599	0.00382886	0.114981	34.0526
ID17591	17591	10	0.924874	423	423	Speed_2_section_Mov_19_spots.csv	2	19	347	599	0.0396933	1.19199	34.0859
ID17596	17596	10	0.92138	424	424	Speed_2_section_Mov_19_spots.csv	2	19	347	599	-0.00349441	-0.104937	34.1192
ID17600	17600	10	0.952874	425	425	Speed_2_section_Mov_19_spots.csv	2	19	347	599	0.031494	0.945766	34.1525
ID17606	17606	10	0.941564	426	426	Speed_2_section_Mov_19_spots.csv	2	19	347	599	-0.0113099	-0.339637	34.1858
ID17611	17611	10	0.96778	427	427	Speed_2_section_Mov_19_spots.csv	2	19	347	599	0.026216	0.787267	34.2191
ID17618	17618	10	0.949254	428	428	Speed_2_section_Mov_19_spots.csv	2	19	347	599	-0.0185254	-0.556317	34.2524
ID17623	17623	10	0.948925	429	429	Speed_2_section_Mov_19_spots.csv	2	19	347	599	-0.000329371	-0.00989103	34.2857
ID17627	17627	10	0.979468	430	430	Speed_2_section_Mov_19_spots.csv	2	19	347	599	0.0305432	0.917214	34.319
ID17633	17633	10	1.03674	431	431	Speed_2_section_Mov_19_spots.csv	2	19	347	599	0.0572719	1.71988	34.3523
ID17639	17639	10	1.03833	432	432	Speed_2_section_Mov_19_spots.csv	2	19	347	599	0.00159165	0.0477972	34.3856
ID17646	17646	10	1.055	433	433	Speed_2_section_Mov_19_spots.csv	2	19	347	599	0.0166712	0.500638	34.4189
ID17651	17651	10	1.05228	434	434	Speed_2_section_Mov_19_spots.csv	2	19	347	599	-0.00272743	-0.0819049	34.4522
ID17657	17657	10	1.0464	435	435	Speed_2_section_Mov_19_spots.csv	2	19	347	599	-0.00587884	-0.176542	34.4855
ID17662	17662	10	1.06484	436	436	Speed_2_section_Mov_19_spots.csv	2	19	347	599	0.0184385	0.553708	34.5188
ID17667	17667	10	1.10854	437	437	Speed_2_section_Mov_19_spots.csv	2	19	347	599	0.0437057	1.31248	34.5521
ID17673	17673	10	1.17813	438	438	Speed_2_section_Mov_19_spots.csv	2	19	347	599	0.0695868	2.08969	34.5854
ID17682	17682	10	1.10984	439	439	Speed_2_section_Mov_19_spots.csv	2	19	347	599	-0.0682853	-2.05061	34.6187
ID17685	17685	10	1.1509	440	440	Speed_2_section_Mov_19_spots.csv	2	19	347	599	0.041057	1.23294	34.652
ID17692	17692	10	1.14896	441	441	Speed_2_section_Mov_19_spots.csv	2	19	347	599	-0.0019431	-0.0583513	34.6853
ID17698	17698	10	1.14243	442	442	Speed_2_section_Mov_19_spots.csv	2	19	347	599	-0.00652284	-0.195881	34.7186
ID17705	17705	10	1.18558	443	443	Speed_2_section_Mov_19_spots.csv	2	19	347	599	0.0431445	1.29563	34.7519
ID17710	17710	10	1.18797	444	444	Speed_2_section_Mov_19_spots.csv	2	19	347	599	0.00239274	0.0718542	34.7852
ID17717	17717	10	1.31242	445	445	Speed_2_section_Mov_19_spots.csv	2	19	347	599	0.124454	3.73737	34.8185
ID17724	17724	10	1.18886	446	446	Speed_2_section_Mov_19_spots.csv	2	19	347	599	-0.123564	-3.71063	34.8518
ID17730	17730	10	1.24035	447	447	Speed_2_section_Mov_19_spots.csv	2	19	347	599	0.0514921	1.54631	34.8851
ID17737	17737	10	1.25367	448	448	Speed_2_section_Mov_19_spots.csv	2	19	347	599	0.0133209	0.400026	34.9184
ID17742	17742	10	1.2889	449	449	Speed_2_section_Mov_19_spots.csv	2	19	347	599	0.0352259	1.05783	34.9517
ID17749	17749	10	1.39405	450	450	Speed_2_section_Mov_19_spots.csv	2	19	347	599	0.105149	3.15764	34.985
ID17758	17758	10	1.33527	451	451	Speed_2_section_Mov_19_spots.csv	2	19	347	599	-0.0587785	-1.76512	35.0183
ID17763	17763	10	1.27737	452	452	Speed_2_section_Mov_19_spots.csv	2	19	347	599	-0.0579037	-1.73885	35.0516
ID17770	17770	10	1.34489	453	453	Speed_2_section_Mov_19_spots.csv	2	19	347	599	0.0675233	2.02773	35.0849
ID17777	17777	10	1.37814	454	454	Speed_2_section_Mov_19_spots.csv	2	19	347	599	0.0332471	0.99841	35.1182
ID17783	17783	10	1.37241	455	455	Speed_2_section_Mov_19_spots.csv	2	19	347	599	-0.00573188	-0.172129	35.1515
ID17790	17790	10	1.35924	456	456	Speed_2_section_Mov_19_spots.csv	2	19	347	599	-0.0131654	-0.395357	35.1848
ID17797	17797	10	1.39343	457	457	Speed_2_section_Mov_19_spots.csv	2	19	347	599	0.0341916	1.02678	35.2181
ID17804	17804	10	1.38379	458	458	Speed_2_section_Mov_19_spots.csv	2	19	347	599	-0.00963813	-0.289433	35.2514
ID17812	17812	10	1.40361	459	459	Speed_2_section_Mov_19_spots.csv	2	19	347	599	0.0198177	0.595125	35.2847
ID17818	17818	10	1.40996	460	460	Speed_2_section_Mov_19_spots.csv	2	19	347	599	0.00634416	0.190515	35.318
ID17826	17826	10	1.43453	461	461	Speed_2_section_Mov_19_spots.csv	2	19	347	599	0.0245699	0.737833	35.3513
ID17833	17833	10	1.41586	462	462	Speed_2_section_Mov_19_spots.csv	2	19	347	599	-0.0186646	-0.5605	35.3846
ID17840	17840	10	1.42301	463	463	Speed_2_section_Mov_19_spots.csv	2	19	347	599	0.00714759	0.214642	35.4179
ID17847	17847	10	1.47206	464	464	Speed_2_section_Mov_19_spots.csv	2	19	347	599	0.0490478	1.47291	35.4512
ID17855	17855	10	1.46942	465	465	Speed_2_section_Mov_19_spots.csv	2	19	347	599	-0.00263525	-0.0791367	35.4845
ID17862	17862	10	1.48975	466	466	Speed_2_section_Mov_19_spots.csv	2	19	347	599	0.0203311	0.610544	35.5178
ID17871	17871	10	1.52397	467	467	Speed_2_section_Mov_19_spots.csv	2	19	347	599	0.0342216	1.02768	35.5511
ID17878	17878	10	1.5723	468	468	Speed_2_section_Mov_19_spots.csv	2	19	347	599	0.0483316	1.4514	35.5844
ID17886	17886	10	1.58446	469	469	Speed_2_section_Mov_19_spots.csv	2	19	347	599	0.0121595	0.365151	35.6177
ID17891	17891	10	1.58345	470	470	Speed_2_section_Mov_19_spots.csv	2	19	347	599	-0.0010168	-0.0305345	35.651
ID17899	17899	10	1.64575	471	471	Speed_2_section_Mov_19_spots.csv	2	19	347	599	0.0623013	1.87091	35.6843
ID17905	17905	10	1.67312	472	472	Speed_2_section_Mov_19_spots.csv	2	19	347	599	0.0273674	0.821844	35.7176
ID17912	17912	10	1.696	473	473	Speed_2_section_Mov_19_spots.csv	2	19	347	599	0.0228837	0.687199	35.7509
ID17920	17920	10	1.68198	474	474	Speed_2_section_Mov_19_spots.csv	2	19	347	599	-0.0140235	-0.421126	35.7842
ID17926	17926	10	1.72396	475	475	Speed_2_section_Mov_19_spots.csv	2	19	347	599	0.0419865	1.26086	35.8175
ID17933	17933	10	1.72743	476	476	Speed_2_section_Mov_19_spots.csv	2	19	347	599	0.00346694	0.104112	35.8508
ID17939	17939	10	1.78715	477	477	Speed_2_section_Mov_19_spots.csv	2	19	347	599	0.0597194	1.79338	35.8841
ID17946	17946	10	1.77631	478	478	Speed_2_section_Mov_19_spots.csv	2	19	347	599	-0.0108367	-0.325426	35.9174
ID17951	17951	10	1.82795	479	479	Speed_2_section_Mov_19_spots.csv	2	19	347	599	0.0516408	1.55077	35.9507
ID17957	17957	10	1.86003	480	480	Speed_2_section_Mov_19_spots.csv	2	19	347	599	0.0320737	0.963174	35.984
ID17963	17963	10	1.88031	481	481	Speed_2_section_Mov_19_spots.csv	2	19	347	599	0.020281	0.609039	36.0173
ID17969	17969	10	1.90592	482	482	Speed_2_section_Mov_19_spots.csv	2	19	347	599	0.0256119	0.769127	36.0506
ID17975	17975	10	1.91777	483	483	Speed_2_section_Mov_19_spots.csv	2	19	347	599	0.0118544	0.355989	36.0839
ID17980	17980	10	1.96711	484	484	Speed_2_section_Mov_19_spots.csv	2	19	347	599	0.0493351	1.48153	36.1172
ID17985	17985	10	1.97106	485	485	Speed_2_section_Mov_19_spots.csv	2	19	347	599	0.00395509	0.118771	36.1505
ID17992	17992	10	1.98448	486	486	Speed_2_section_Mov_19_spots.csv	2	19	347	599	0.0134186	0.402962	36.1838
ID17999	17999	10	2.00226	487	487	Speed_2_section_Mov_19_spots.csv	2	19	347	599	0.0177789	0.533901	36.2171
ID18005	18005	10	2.03877	488	488	Speed_2_section_Mov_19_spots.csv	2	19	347	599	0.0365076	1.09632	36.2504
ID18011	18011	10	2.04337	489	489	Speed_2_section_Mov_19_spots.csv	2	19	347	599	0.00460365	0.138248	36.2837
ID18017	18017	10	2.06117	490	490	Speed_2_section_Mov_19_spots.csv	2	19	347	599	0.0177998	0.534527	36.317
ID18023	18023	10	2.0788	491	491	Speed_2_section_Mov_19_spots.csv	2	19	347	599	0.0176298	0.529422	36.3503
ID18031	18031	10	2.10311	492	492	Speed_2_section_Mov_19_spots.csv	2	19	347	599	0.0243029	0.729816	36.3836
ID18039	18039	10	2.11342	493	493	Speed_2_section_Mov_19_spots.csv	2	19	347	599	0.0103116	0.309658	36.4169
ID18044	18044	10	2.12588	494	494	Speed_2_section_Mov_19_spots.csv	2	19	347	599	0.0124659	0.37435	36.4502
ID18052	18052	10	2.14897	495	495	Speed_2_section_Mov_19_spots.csv	2	19	347	599	0.0230876	0.693321	36.4835
ID18058	18058	10	2.17921	496	496	Speed_2_section_Mov_19_spots.csv	2	19	347	599	0.0302387	0.90807	36.5168
ID18063	18063	10	2.1866	497	497	Speed_2_section_Mov_19_spots.csv	2	19	347	599	0.00739033	0.221932	36.5501
ID18070	18070	10	2.20621	498	498	Speed_2_section_Mov_19_spots.csv	2	19	347	599	0.0196121	0.588951	36.5834
ID18077	18077	10	2.24987	499	499	Speed_2_section_Mov_19_spots.csv	2	19	347	599	0.0436593	1.31109	36.6167
ID18085	18085	10	2.25896	500	500	Speed_2_section_Mov_19_spots.csv	2	19	347	599	0.00908745	0.272896	36.65
ID18092	18092	10	2.26056	501	501	Speed_2_section_Mov_19_spots.csv	2	19	347	599	0.00160028	0.0480564	36.6833
ID18099	18099	10	2.29318	502	502	Speed_2_section_Mov_19_spots.csv	2	19	347	599	0.032621	0.979609	36.7166
ID18105	18105	10	2.29362	503	503	Speed_2_section_Mov_19_spots.csv	2	19	347	599	0.000439218	0.0131897	36.7499
ID18112	18112	10	2.37272	504	504	Speed_2_section_Mov_19_spots.csv	2	19	347	599	0.0790991	2.37535	36.7832
ID18119	18119	10	2.37523	505	505	Speed_2_section_Mov_19_spots.csv	2	19	347	599	0.00251224	0.0754425	36.8165
ID18126	18126	10	2.39554	506	506	Speed_2_section_Mov_19_spots.csv	2	19	347	599	0.020305	0.609759	36.8498
ID18132	18132	10	2.439	507	507	Speed_2_section_Mov_19_spots.csv	2	19	347	599	0.043465	1.30526	36.8831
ID18139	18139	10	2.44383	508	508	Speed_2_section_Mov_19_spots.csv	2	19	347	599	0.00483025	0.145053	36.9164
ID18145	18145	10	2.4405	509	509	Speed_2_section_Mov_19_spots.csv	2	19	347	599	-0.00333177	-0.100053	36.9497
ID18152	18152	10	2.48031	510	510	Speed_2_section_Mov_19_spots.csv	2	19	347	599	0.0398115	1.19554	36.983
ID18160	18160	10	2.49837	511	511	Speed_2_section_Mov_19_spots.csv	2	19	347	599	0.0180604	0.542354	37.0163
ID18166	18166	10	2.53608	512	512	Speed_2_section_Mov_19_spots.csv	2	19	347	599	0.0377116	1.13248	37.0496
ID18173	18173	10	2.55777	513	513	Speed_2_section_Mov_19_spots.csv	2	19	347	599	0.0216886	0.651308	37.0829
ID18181	18181	10	2.55018	514	514	Speed_2_section_Mov_19_spots.csv	2	19	347	599	-0.00759418	-0.228053	37.1162
ID18188	18188	10	2.58966	515	515	Speed_2_section_Mov_19_spots.csv	2	19	347	599	0.0394842	1.18571	37.1495
ID18195	18195	10	2.61967	516	516	Speed_2_section_Mov_19_spots.csv	2	19	347	599	0.0300136	0.901309	37.1828
ID18201	18201	10	2.62982	517	517	Speed_2_section_Mov_19_spots.csv	2	19	347	599	0.0101484	0.304758	37.2161
ID18209	18209	10	2.63115	518	518	Speed_2_section_Mov_19_spots.csv	2	19	347	599	0.00132422	0.0397664	37.2494
ID18216	18216	10	2.65009	519	519	Speed_2_section_Mov_19_spots.csv	2	19	347	599	0.0189408	0.568793	37.2827
ID18223	18223	10	2.69586	520	520	Speed_2_section_Mov_19_spots.csv	2	19	347	599	0.0457738	1.37459	37.316
ID18231	18231	10	2.69516	521	521	Speed_2_section_Mov_19_spots.csv	2	19	347	599	-0.000704487	-0.0211558	37.3493
ID18239	18239	10	2.71366	522	522	Speed_2_section_Mov_19_spots.csv	2	19	347	599	0.0185066	0.555752	37.3826
ID18246	18246	10	2.75253	523	523	Speed_2_section_Mov_19_spots.csv	2	19	347	599	0.0388661	1.16715	37.4159
ID18251	18251	10	2.77031	524	524	Speed_2_section_Mov_19_spots.csv	2	19	347	599	0.0177829	0.53402	37.4492
ID18257	18257	10	2.81787	525	525	Speed_2_section_Mov_19_spots.csv	2	19	347	599	0.0475537	1.42804	37.4825
ID18265	18265	10	2.83489	526	526	Speed_2_section_Mov_19_spots.csv	2	19	347	599	0.017028	0.511353	37.5158
ID18275	18275	10	2.87438	527	527	Speed_2_section_Mov_19_spots.csv	2	19	347	599	0.039487	1.1858	37.5491
ID18282	18282	10	2.92626	528	528	Speed_2_section_Mov_19_spots.csv	2	19	347	599	0.051879	1.55793	37.5824
ID18286	18286	10	2.95886	529	529	Speed_2_section_Mov_19_spots.csv	2	19	347	599	0.0325973	0.978898	37.6157
ID18294	18294	10	2.96974	530	530	Speed_2_section_Mov_19_spots.csv	2	19	347	599	0.0108861	0.32691	37.649
ID18302	18302	10	3.00964	531	531	Speed_2_section_Mov_19_spots.csv	2	19	347	599	0.0398979	1.19814	37.6823
ID18307	18307	10	3.03284	532	532	Speed_2_section_Mov_19_spots.csv	2	19	347	599	0.0231932	0.696494	37.7156
ID18316	18316	10	3.06367	533	533	Speed_2_section_Mov_19_spots.csv	2	19	347	599	0.0308331	0.925919	37.7489
ID18324	18324	10	3.09233	534	534	Speed_2_section_Mov_19_spots.csv	2	19	347	599	0.0286568	0.860564	37.7822
ID18335	18335	10	3.11196	535	535	Speed_2_section_Mov_19_spots.csv	2	19	347	599	0.0196393	0.589769	37.8155
ID18344	18344	10	3.14174	536	536	Speed_2_section_Mov_19_spots.csv	2	19	347	599	0.0297751	0.894147	37.8488
ID18349	18349	10	3.14883	537	537	Speed_2_section_Mov_19_spots.csv	2	19	347	599	0.00708551	0.212778	37.8821
ID18358	18358	10	3.14803	538	538	Speed_2_section_Mov_19_spots.csv	2	19	347	599	-0.000797304	-0.0239431	37.9154
ID18367	18367	10	3.1636	539	539	Speed_2_section_Mov_19_spots.csv	2	19	347	599	0.0155722	0.467633	37.9487
ID18375	18375	10	3.2131	540	540	Speed_2_section_Mov_19_spots.csv	2	19	347	599	0.0494978	1.48642	37.982
ID18384	18384	10	3.23173	541	541	Speed_2_section_Mov_19_spots.csv	2	19	347	599	0.0186288	0.559423	38.0153
ID18392	18392	10	3.26246	542	542	Speed_2_section_Mov_19_spots.csv	2	19	347	599	0.0307322	0.922888	38.0486
ID18399	18399	10	3.29245	543	543	Speed_2_section_Mov_19_spots.csv	2	19	347	599	0.0299924	0.900673	38.0819
ID18409	18409	10	3.3101	544	544	Speed_2_section_Mov_19_spots.csv	2	19	347	599	0.0176444	0.529861	38.1152
ID18416	18416	10	3.31341	545	545	Speed_2_section_Mov_19_spots.csv	2	19	347	599	0.00331765	0.099629	38.1485
ID18423	18423	10	3.35513	546	546	Speed_2_section_Mov_19_spots.csv	2	19	347	599	0.0417175	1.25278	38.1818
ID18430	18430	10	3.39249	547	547	Speed_2_section_Mov_19_spots.csv	2	19	347	599	0.0373563	1.12181	38.2151
ID18437	18437	10	3.41432	548	548	Speed_2_section_Mov_19_spots.csv	2	19	347	599	0.0218355	0.65572	38.2484
ID18445	18445	10	3.43903	549	549	Speed_2_section_Mov_19_spots.csv	2	19	347	599	0.024703	0.741832	38.2817
ID18454	18454	10	3.46053	550	550	Speed_2_section_Mov_19_spots.csv	2	19	347	599	0.0215	0.645647	38.315
ID18467	18467	10	3.47049	551	551	Speed_2_section_Mov_19_spots.csv	2	19	347	599	0.00996635	0.29929	38.3483
ID18473	18473	10	3.47798	552	552	Speed_2_section_Mov_19_spots.csv	2	19	347	599	0.00748817	0.22487	38.3816
ID18484	18484	10	3.50321	553	553	Speed_2_section_Mov_19_spots.csv	2	19	347	599	0.0252246	0.757496	38.4149
ID18492	18492	10	3.50301	554	554	Speed_2_section_Mov_19_spots.csv	2	19	347	599	-0.000193927	-0.00582364	38.4482
ID18502	18502	10	3.53251	555	555	Speed_2_section_Mov_19_spots.csv	2	19	347	599	0.0295014	0.885929	38.4815
ID18512	18512	10	3.56261	556	556	Speed_2_section_Mov_19_spots.csv	2	19	347	599	0.0300936	0.903712	38.5148
ID18521	18521	10	3.56517	557	557	Speed_2_section_Mov_19_spots.csv	2	19	347	599	0.00256589	0.0770538	38.5481
ID18532	18532	10	3.63876	558	558	Speed_2_section_Mov_19_spots.csv	2	19	347	599	0.0735874	2.20983	38.5814
ID18541	18541	10	3.62441	559	559	Speed_2_section_Mov_19_spots.csv	2	19	347	599	-0.014349	-0.430902	38.6147
ID18551	18551	10	3.63381	560	560	Speed_2_section_Mov_19_spots.csv	2	19	347	599	0.00939938	0.282264	38.648
ID18562	18562	10	3.70448	561	561	Speed_2_section_Mov_19_spots.csv	2	19	347	599	0.0706733	2.12232	38.6813
ID18568	18568	10	3.71098	562	562	Speed_2_section_Mov_19_spots.csv	2	19	347	599	0.00649241	0.194967	38.7146
ID18577	18577	10	3.73851	563	563	Speed_2_section_Mov_19_spots.csv	2	19	347	599	0.0275331	0.826819	38.7479
ID18586	18586	10	3.74338	564	564	Speed_2_section_Mov_19_spots.csv	2	19	347	599	0.00487303	0.146337	38.7812
ID18593	18593	10	3.7515	565	565	Speed_2_section_Mov_19_spots.csv	2	19	347	599	0.00811541	0.243706	38.8145
ID18602	18602	10	3.76578	566	566	Speed_2_section_Mov_19_spots.csv	2	19	347	599	0.0142863	0.429017	38.8478
ID18613	18613	10	3.79031	567	567	Speed_2_section_Mov_19_spots.csv	2	19	347	599	0.0245303	0.736646	38.8811
ID18620	18620	10	3.8331	568	568	Speed_2_section_Mov_19_spots.csv	2	19	347	599	0.0427853	1.28484	38.9144
ID18628	18628	10	3.83849	569	569	Speed_2_section_Mov_19_spots.csv	2	19	347	599	0.00539008	0.161864	38.9477
ID18636	18636	10	3.83265	570	570	Speed_2_section_Mov_19_spots.csv	2	19	347	599	-0.00584019	-0.175381	38.981
ID18643	18643	10	3.8583	571	571	Speed_2_section_Mov_19_spots.csv	2	19	347	599	0.0256556	0.770437	39.0143
ID18650	18650	10	3.84062	572	572	Speed_2_section_Mov_19_spots.csv	2	19	347	599	-0.0176884	-0.531184	39.0476
ID18657	18657	10	3.84972	573	573	Speed_2_section_Mov_19_spots.csv	2	19	347	599	0.00910384	0.273389	39.0809
ID18666	18666	10	3.85065	574	574	Speed_2_section_Mov_19_spots.csv	2	19	347	599	0.000926457	0.0278215	39.1142
ID18672	18672	10	3.86313	575	575	Speed_2_section_Mov_19_spots.csv	2	19	347	599	0.0124845	0.374911	39.1475
ID18681	18681	10	3.89661	576	576	Speed_2_section_Mov_19_spots.csv	2	19	347	599	0.0334781	1.00535	39.1808
ID18690	18690	10	3.89515	577	577	Speed_2_section_Mov_19_spots.csv	2	19	347	599	-0.00145934	-0.0438241	39.2141
ID18697	18697	10	3.94572	578	578	Speed_2_section_Mov_19_spots.csv	2	19	347	599	0.0505704	1.51863	39.2474
ID18704	18704	10	3.96465	579	579	Speed_2_section_Mov_19_spots.csv	2	19	347	599	0.0189339	0.568586	39.2807
ID18715	18715	10	3.98386	580	580	Speed_2_section_Mov_19_spots.csv	2	19	347	599	0.0192033	0.576677	39.314
ID18725	18725	10	3.98432	581	581	Speed_2_section_Mov_19_spots.csv	2	19	347	599	0.000462191	0.0138796	39.3473
ID18732	18732	10	3.99183	582	582	Speed_2_section_Mov_19_spots.csv	2	19	347	599	0.00750931	0.225505	39.3806
ID18743	18743	10	4.02603	583	583	Speed_2_section_Mov_19_spots.csv	2	19	347	599	0.0342015	1.02707	39.4139
ID18752	18752	10	4.04613	584	584	Speed_2_section_Mov_19_spots.csv	2	19	347	599	0.0200952	0.603459	39.4472
ID18760	18760	10	4.03187	585	585	Speed_2_section_Mov_19_spots.csv	2	19	347	599	-0.0142587	-0.428189	39.4805
ID18768	18768	10	4.06416	586	586	Speed_2_section_Mov_19_spots.csv	2	19	347	599	0.0322947	0.96981	39.5138
ID18776	18776	10	4.08755	587	587	Speed_2_section_Mov_19_spots.csv	2	19	347	599	0.023391	0.702433	39.5471
ID18784	18784	10	4.12554	588	588	Speed_2_section_Mov_19_spots.csv	2	19	347	599	0.0379886	1.1408	39.5804
ID18816	18816	10	4.32024	592	592	Speed_2_section_Mov_19_spots.csv	2	19	347	599	0.194696	5.84674	39.7136
ID18824	18824	10	4.37963	593	593	Speed_2_section_Mov_19_spots.csv	2	19	347	599	0.0593942	1.78361	39.7469
ID18832	18832	10	4.44071	594	594	Speed_2_section_Mov_19_spots.csv	2	19	347	599	0.0610781	1.83418	39.7802
ID18840	18840	10	4.49404	595	595	Speed_2_section_Mov_19_spots.csv	2	19	347	599	0.0533333	1.6016	39.8135
ID18848	18848	10	4.5471	596	596	Speed_2_section_Mov_19_spots.csv	2	19	347	599	0.0530577	1.59332	39.8468
ID18856	18856	10	4.58625	597	597	Speed_2_section_Mov_19_spots.csv	2	19	347	599	0.0391515	1.17572	39.8801
ID18864	18864	10	4.59948	598	598	Speed_2_section_Mov_19_spots.csv	2	19	347	599	0.0132266	0.397197	39.9134
ID18872	18872	10	4.70336	599	599	Speed_2_section_Mov_19_spots.csv	2	19	347	599	0.10388	3.11951	39.9467
ID16917	16917	134	4.28863	286	286	Speed_2_section_Mov_19_spots.csv	2	19	286	294	0		29.5238
ID16922	16922	134	4.40656	287	287	Speed_2_section_Mov_19_spots.csv	2	19	286	294	0.117927	3.54135	29.5571
ID16926	16926	134	4.54794	288	288	Speed_2_section_Mov_19_spots.csv	2	19	286	294	0.141384	4.24576	29.5904
ID16930	16930	134	4.63883	289	289	Speed_2_section_Mov_19_spots.csv	2	19	286	294	0.0908857	2.7293	29.6237
ID16933	16933	134	4.77314	290	290	Speed_2_section_Mov_19_spots.csv	2	19	286	294	0.13431	4.03334	29.657
ID16938	16938	134	4.77443	291	291	Speed_2_section_Mov_19_spots.csv	2	19	286	294	0.00128868	0.038699	29.6903
ID16943	16943	134	4.95315	292	292	Speed_2_section_Mov_19_spots.csv	2	19	286	294	0.178721	5.36701	29.7236
ID16947	16947	134	4.95094	293	293	Speed_2_section_Mov_19_spots.csv	2	19	286	294	-0.00220552	-0.0662318	29.7569
ID16953	16953	134	5.12113	294	294	Speed_2_section_Mov_19_spots.csv	2	19	286	294	0.170185	5.11065	29.7902
ID27242	27242	1	0.323792	0	0	Speed_3_section_Mov_19_spots.csv	3	19	0	61	0		40
ID27252	27252	1	0.354973	1	1	Speed_3_section_Mov_19_spots.csv	3	19	0	61	0.0311815	0.936382	40.0333
ID27259	27259	1	0.373576	2	2	Speed_3_section_Mov_19_spots.csv	3	19	0	61	0.0186031	0.55865	40.0666
ID27266	27266	1	0.402981	3	3	Speed_3_section_Mov_19_spots.csv	3	19	0	61	0.0294046	0.88302	40.0999
ID27273	27273	1	0.443839	4	4	Speed_3_section_Mov_19_spots.csv	3	19	0	61	0.0408577	1.22696	40.1332
ID27280	27280	1	0.485989	5	5	Speed_3_section_Mov_19_spots.csv	3	19	0	61	0.0421506	1.26579	40.1665
ID27287	27287	1	0.529768	6	6	Speed_3_section_Mov_19_spots.csv	3	19	0	61	0.0437786	1.31467	40.1998
ID27294	27294	1	0.632281	7	7	Speed_3_section_Mov_19_spots.csv	3	19	0	61	0.102513	3.07847	40.2331
ID27301	27301	1	0.687095	8	8	Speed_3_section_Mov_19_spots.csv	3	19	0	61	0.0548144	1.64608	40.2664
ID27308	27308	1	0.749182	9	9	Speed_3_section_Mov_19_spots.csv	3	19	0	61	0.0620871	1.86448	40.2997
ID27315	27315	1	0.846674	10	10	Speed_3_section_Mov_19_spots.csv	3	19	0	61	0.0974915	2.92767	40.333
ID27323	27323	1	0.94596	11	11	Speed_3_section_Mov_19_spots.csv	3	19	0	61	0.0992866	2.98158	40.3663
ID27331	27331	1	1.00743	12	12	Speed_3_section_Mov_19_spots.csv	3	19	0	61	0.0614737	1.84606	40.3996
ID27338	27338	1	1.16137	13	13	Speed_3_section_Mov_19_spots.csv	3	19	0	61	0.153936	4.62271	40.4329
ID27346	27346	1	1.24182	14	14	Speed_3_section_Mov_19_spots.csv	3	19	0	61	0.0804519	2.41597	40.4662
ID27354	27354	1	1.33604	15	15	Speed_3_section_Mov_19_spots.csv	3	19	0	61	0.0942192	2.8294	40.4995
ID27363	27363	1	1.40006	16	16	Speed_3_section_Mov_19_spots.csv	3	19	0	61	0.0640148	1.92237	40.5328
ID27370	27370	1	1.5152	17	17	Speed_3_section_Mov_19_spots.csv	3	19	0	61	0.115141	3.45767	40.5661
ID27377	27377	1	1.58603	18	18	Speed_3_section_Mov_19_spots.csv	3	19	0	61	0.0708376	2.12725	40.5994
ID27385	27385	1	1.6839	19	19	Speed_3_section_Mov_19_spots.csv	3	19	0	61	0.0978641	2.93886	40.6327
ID27393	27393	1	1.77153	20	20	Speed_3_section_Mov_19_spots.csv	3	19	0	61	0.0876298	2.63153	40.666
ID27400	27400	1	1.88968	21	21	Speed_3_section_Mov_19_spots.csv	3	19	0	61	0.118154	3.54817	40.6993
ID27409	27409	1	1.9672	22	22	Speed_3_section_Mov_19_spots.csv	3	19	0	61	0.0775185	2.32788	40.7326
ID27416	27416	1	2.07305	23	23	Speed_3_section_Mov_19_spots.csv	3	19	0	61	0.105851	3.17871	40.7659
ID27422	27422	1	2.15342	24	24	Speed_3_section_Mov_19_spots.csv	3	19	0	61	0.0803692	2.41349	40.7992
ID27432	27432	1	2.2487	25	25	Speed_3_section_Mov_19_spots.csv	3	19	0	61	0.0952809	2.86129	40.8325
ID27439	27439	1	2.3302	26	26	Speed_3_section_Mov_19_spots.csv	3	19	0	61	0.0814994	2.44743	40.8658
ID27445	27445	1	2.45795	27	27	Speed_3_section_Mov_19_spots.csv	3	19	0	61	0.127749	3.83631	40.8991
ID27453	27453	1	2.56401	28	28	Speed_3_section_Mov_19_spots.csv	3	19	0	61	0.10606	3.18499	40.9324
ID27464	27464	1	2.66702	29	29	Speed_3_section_Mov_19_spots.csv	3	19	0	61	0.103011	3.09342	40.9657
ID27473	27473	1	2.74772	30	30	Speed_3_section_Mov_19_spots.csv	3	19	0	61	0.0807	2.42342	40.999
ID27481	27481	1	2.89318	31	31	Speed_3_section_Mov_19_spots.csv	3	19	0	61	0.145462	4.36822	41.0323
ID27488	27488	1	3.00465	32	32	Speed_3_section_Mov_19_spots.csv	3	19	0	61	0.111463	3.34723	41.0656
ID27495	27495	1	3.13926	33	33	Speed_3_section_Mov_19_spots.csv	3	19	0	61	0.134615	4.0425	41.0989
ID27501	27501	1	3.2766	34	34	Speed_3_section_Mov_19_spots.csv	3	19	0	61	0.137344	4.12444	41.1322
ID27510	27510	1	3.34532	35	35	Speed_3_section_Mov_19_spots.csv	3	19	0	61	0.0687151	2.06352	41.1655
ID27520	27520	1	3.44154	36	36	Speed_3_section_Mov_19_spots.csv	3	19	0	61	0.096221	2.88952	41.1988
ID27530	27530	1	3.54128	37	37	Speed_3_section_Mov_19_spots.csv	3	19	0	61	0.099738	2.99514	41.2321
ID27539	27539	1	3.6573	38	38	Speed_3_section_Mov_19_spots.csv	3	19	0	61	0.116016	3.48397	41.2654
ID27549	27549	1	3.75762	39	39	Speed_3_section_Mov_19_spots.csv	3	19	0	61	0.100327	3.01283	41.2987
ID27558	27558	1	3.90445	40	40	Speed_3_section_Mov_19_spots.csv	3	19	0	61	0.146826	4.40919	41.332
ID27569	27569	1	4.04091	41	41	Speed_3_section_Mov_19_spots.csv	3	19	0	61	0.136464	4.09801	41.3653
ID27579	27579	1	4.18849	42	42	Speed_3_section_Mov_19_spots.csv	3	19	0	61	0.14758	4.43184	41.3986
ID27591	27591	1	4.27214	43	43	Speed_3_section_Mov_19_spots.csv	3	19	0	61	0.0836486	2.51197	41.4319
ID27602	27602	1	4.36794	44	44	Speed_3_section_Mov_19_spots.csv	3	19	0	61	0.0957962	2.87676	41.4652
ID27614	27614	1	4.49848	45	45	Speed_3_section_Mov_19_spots.csv	3	19	0	61	0.130545	3.92026	41.4985
ID27624	27624	1	4.62511	46	46	Speed_3_section_Mov_19_spots.csv	3	19	0	61	0.126631	3.80274	41.5318
ID27637	27637	1	4.72489	47	47	Speed_3_section_Mov_19_spots.csv	3	19	0	61	0.0997765	2.99629	41.5651
ID27648	27648	1	4.82776	48	48	Speed_3_section_Mov_19_spots.csv	3	19	0	61	0.10287	3.0892	41.5984
ID27657	27657	1	4.98321	49	49	Speed_3_section_Mov_19_spots.csv	3	19	0	61	0.155447	4.66809	41.6317
ID27667	27667	1	5.04589	50	50	Speed_3_section_Mov_19_spots.csv	3	19	0	61	0.0626801	1.88229	41.665
ID27678	27678	1	5.18342	51	51	Speed_3_section_Mov_19_spots.csv	3	19	0	61	0.137533	4.13013	41.6983
ID27688	27688	1	5.24069	52	52	Speed_3_section_Mov_19_spots.csv	3	19	0	61	0.0572718	1.71987	41.7316
ID27698	27698	1	5.38183	53	53	Speed_3_section_Mov_19_spots.csv	3	19	0	61	0.141141	4.23848	41.7649
ID27710	27710	1	5.50691	54	54	Speed_3_section_Mov_19_spots.csv	3	19	0	61	0.125078	3.75611	41.7982
ID27719	27719	1	5.61182	55	55	Speed_3_section_Mov_19_spots.csv	3	19	0	61	0.104903	3.15024	41.8315
ID27731	27731	1	5.69902	56	56	Speed_3_section_Mov_19_spots.csv	3	19	0	61	0.0872066	2.61882	41.8648
ID27740	27740	1	5.82732	57	57	Speed_3_section_Mov_19_spots.csv	3	19	0	61	0.128297	3.85276	41.8981
ID27750	27750	1	5.96969	58	58	Speed_3_section_Mov_19_spots.csv	3	19	0	61	0.142372	4.27544	41.9314
ID27761	27761	1	6.1571	59	59	Speed_3_section_Mov_19_spots.csv	3	19	0	61	0.187408	5.62788	41.9647
ID27774	27774	1	6.19067	60	60	Speed_3_section_Mov_19_spots.csv	3	19	0	61	0.0335734	1.00821	41.998
ID27792	27792	1	6.38315	61	61	Speed_3_section_Mov_19_spots.csv	3	19	0	61	0.192473	5.77996	42.0313
ID27806	27806	4	0.735589	62	62	Speed_3_section_Mov_19_spots.csv	3	19	62	178	0		42.0646
ID27820	27820	4	0.824853	63	63	Speed_3_section_Mov_19_spots.csv	3	19	62	178	0.0892643	2.68061	42.0979
ID27835	27835	4	0.941251	64	64	Speed_3_section_Mov_19_spots.csv	3	19	62	178	0.116398	3.49542	42.1312
ID27849	27849	4	0.968138	65	65	Speed_3_section_Mov_19_spots.csv	3	19	62	178	0.0268872	0.807424	42.1645
ID27860	27860	4	1.1299	66	66	Speed_3_section_Mov_19_spots.csv	3	19	62	178	0.161766	4.85783	42.1978
ID27877	27877	4	1.2439	67	67	Speed_3_section_Mov_19_spots.csv	3	19	62	178	0.113993	3.42322	42.2311
ID27888	27888	4	1.36601	68	68	Speed_3_section_Mov_19_spots.csv	3	19	62	178	0.122117	3.66718	42.2644
ID27903	27903	4	1.51511	69	69	Speed_3_section_Mov_19_spots.csv	3	19	62	178	0.149096	4.47736	42.2977
ID27916	27916	4	1.5829	70	70	Speed_3_section_Mov_19_spots.csv	3	19	62	178	0.0677944	2.03587	42.331
ID27923	27923	4	1.70468	71	71	Speed_3_section_Mov_19_spots.csv	3	19	62	178	0.121776	3.65695	42.3643
ID27932	27932	4	1.81775	72	72	Speed_3_section_Mov_19_spots.csv	3	19	62	178	0.113065	3.39534	42.3976
ID27939	27939	4	1.92188	73	73	Speed_3_section_Mov_19_spots.csv	3	19	62	178	0.104131	3.12707	42.4309
ID27948	27948	4	2.04166	74	74	Speed_3_section_Mov_19_spots.csv	3	19	62	178	0.119786	3.59717	42.4642
ID27955	27955	4	2.12649	75	75	Speed_3_section_Mov_19_spots.csv	3	19	62	178	0.0848309	2.54747	42.4975
ID27964	27964	4	2.21212	76	76	Speed_3_section_Mov_19_spots.csv	3	19	62	178	0.0856248	2.57131	42.5308
ID27974	27974	4	2.3265	77	77	Speed_3_section_Mov_19_spots.csv	3	19	62	178	0.114381	3.43487	42.5641
ID27986	27986	4	2.42524	78	78	Speed_3_section_Mov_19_spots.csv	3	19	62	178	0.0987441	2.96529	42.5974
ID27995	27995	4	2.52633	79	79	Speed_3_section_Mov_19_spots.csv	3	19	62	178	0.101087	3.03565	42.6307
ID28002	28002	4	2.63626	80	80	Speed_3_section_Mov_19_spots.csv	3	19	62	178	0.10993	3.3012	42.664
ID28010	28010	4	2.7745	81	81	Speed_3_section_Mov_19_spots.csv	3	19	62	178	0.138242	4.15141	42.6973
ID28018	28018	4	2.86716	82	82	Speed_3_section_Mov_19_spots.csv	3	19	62	178	0.0926588	2.78255	42.7306
ID28028	28028	4	2.91762	83	83	Speed_3_section_Mov_19_spots.csv	3	19	62	178	0.0504592	1.51529	42.7639
ID28038	28038	4	3.00596	84	84	Speed_3_section_Mov_19_spots.csv	3	19	62	178	0.088335	2.6527	42.7972
ID28047	28047	4	3.08645	85	85	Speed_3_section_Mov_19_spots.csv	3	19	62	178	0.0804956	2.41728	42.8305
ID28059	28059	4	3.1598	86	86	Speed_3_section_Mov_19_spots.csv	3	19	62	178	0.0733456	2.20257	42.8638
ID28070	28070	4	3.25428	87	87	Speed_3_section_Mov_19_spots.csv	3	19	62	178	0.0944877	2.83747	42.8971
ID28082	28082	4	3.30623	88	88	Speed_3_section_Mov_19_spots.csv	3	19	62	178	0.0519471	1.55997	42.9304
ID28094	28094	4	3.37948	89	89	Speed_3_section_Mov_19_spots.csv	3	19	62	178	0.0732513	2.19974	42.9637
ID28105	28105	4	3.52102	90	90	Speed_3_section_Mov_19_spots.csv	3	19	62	178	0.141538	4.2504	42.997
ID28113	28113	4	3.60669	91	91	Speed_3_section_Mov_19_spots.csv	3	19	62	178	0.0856638	2.57249	43.0303
ID28124	28124	4	3.67006	92	92	Speed_3_section_Mov_19_spots.csv	3	19	62	178	0.0633724	1.90307	43.0636
ID28136	28136	4	3.72161	93	93	Speed_3_section_Mov_19_spots.csv	3	19	62	178	0.0515482	1.54799	43.0969
ID28145	28145	4	3.7686	94	94	Speed_3_section_Mov_19_spots.csv	3	19	62	178	0.0469933	1.41121	43.1302
ID28156	28156	4	3.82326	95	95	Speed_3_section_Mov_19_spots.csv	3	19	62	178	0.0546613	1.64148	43.1635
ID28167	28167	4	3.86105	96	96	Speed_3_section_Mov_19_spots.csv	3	19	62	178	0.0377907	1.13486	43.1968
ID28182	28182	4	3.89564	97	97	Speed_3_section_Mov_19_spots.csv	3	19	62	178	0.0345903	1.03875	43.2301
ID28190	28190	4	3.90342	98	98	Speed_3_section_Mov_19_spots.csv	3	19	62	178	0.00778029	0.233642	43.2634
ID28202	28202	4	3.97395	99	99	Speed_3_section_Mov_19_spots.csv	3	19	62	178	0.0705293	2.118	43.2967
ID28216	28216	4	3.98489	100	100	Speed_3_section_Mov_19_spots.csv	3	19	62	178	0.0109353	0.328388	43.33
ID28226	28226	4	3.99948	101	101	Speed_3_section_Mov_19_spots.csv	3	19	62	178	0.0145893	0.438117	43.3633
ID28235	28235	4	4.025	102	102	Speed_3_section_Mov_19_spots.csv	3	19	62	178	0.0255205	0.76638	43.3966
ID28246	28246	4	4.07109	103	103	Speed_3_section_Mov_19_spots.csv	3	19	62	178	0.0460903	1.38409	43.4299
ID28259	28259	4	4.07965	104	104	Speed_3_section_Mov_19_spots.csv	3	19	62	178	0.00856247	0.257131	43.4632
ID28274	28274	4	4.07432	105	105	Speed_3_section_Mov_19_spots.csv	3	19	62	178	-0.00532867	-0.16002	43.4965
ID28285	28285	4	4.09431	106	106	Speed_3_section_Mov_19_spots.csv	3	19	62	178	0.0199865	0.600196	43.5298
ID28299	28299	4	4.13248	107	107	Speed_3_section_Mov_19_spots.csv	3	19	62	178	0.0381681	1.14619	43.5631
ID28309	28309	4	4.11491	108	108	Speed_3_section_Mov_19_spots.csv	3	19	62	178	-0.0175661	-0.52751	43.5964
ID28317	28317	4	4.14061	109	109	Speed_3_section_Mov_19_spots.csv	3	19	62	178	0.0256976	0.771699	43.6297
ID28326	28326	4	4.15618	110	110	Speed_3_section_Mov_19_spots.csv	3	19	62	178	0.0155743	0.467697	43.663
ID28334	28334	4	4.21389	111	111	Speed_3_section_Mov_19_spots.csv	3	19	62	178	0.0577065	1.73293	43.6963
ID28345	28345	4	4.24107	112	112	Speed_3_section_Mov_19_spots.csv	3	19	62	178	0.0271853	0.816377	43.7296
ID28352	28352	4	4.26641	113	113	Speed_3_section_Mov_19_spots.csv	3	19	62	178	0.0253372	0.760877	43.7629
ID28362	28362	4	4.30699	114	114	Speed_3_section_Mov_19_spots.csv	3	19	62	178	0.0405769	1.21853	43.7962
ID28368	28368	4	4.31177	115	115	Speed_3_section_Mov_19_spots.csv	3	19	62	178	0.00478408	0.143666	43.8295
ID28379	28379	4	4.33242	116	116	Speed_3_section_Mov_19_spots.csv	3	19	62	178	0.0206508	0.620145	43.8628
ID28386	28386	4	4.2997	117	117	Speed_3_section_Mov_19_spots.csv	3	19	62	178	-0.0327264	-0.982775	43.8961
ID28396	28396	4	4.34865	118	118	Speed_3_section_Mov_19_spots.csv	3	19	62	178	0.048954	1.47009	43.9294
ID28406	28406	4	4.34638	119	119	Speed_3_section_Mov_19_spots.csv	3	19	62	178	-0.00226545	-0.0680314	43.9627
ID28416	28416	4	4.36824	120	120	Speed_3_section_Mov_19_spots.csv	3	19	62	178	0.0218533	0.656256	43.996
ID28429	28429	4	4.3921	121	121	Speed_3_section_Mov_19_spots.csv	3	19	62	178	0.0238623	0.716584	44.0293
ID28441	28441	4	4.4179	122	122	Speed_3_section_Mov_19_spots.csv	3	19	62	178	0.0257977	0.774707	44.0626
ID28455	28455	4	4.43285	123	123	Speed_3_section_Mov_19_spots.csv	3	19	62	178	0.0149515	0.448995	44.0959
ID28467	28467	4	4.44776	124	124	Speed_3_section_Mov_19_spots.csv	3	19	62	178	0.0149113	0.447787	44.1292
ID28478	28478	4	4.43746	125	125	Speed_3_section_Mov_19_spots.csv	3	19	62	178	-0.0102973	-0.30923	44.1625
ID28491	28491	4	4.4642	126	126	Speed_3_section_Mov_19_spots.csv	3	19	62	178	0.0267334	0.802806	44.1958
ID28504	28504	4	4.44889	127	127	Speed_3_section_Mov_19_spots.csv	3	19	62	178	-0.015307	-0.45967	44.2291
ID28514	28514	4	4.47712	128	128	Speed_3_section_Mov_19_spots.csv	3	19	62	178	0.0282321	0.84781	44.2624
ID28525	28525	4	4.46761	129	129	Speed_3_section_Mov_19_spots.csv	3	19	62	178	-0.00950727	-0.285504	44.2957
ID28536	28536	4	4.48018	130	130	Speed_3_section_Mov_19_spots.csv	3	19	62	178	0.0125705	0.377493	44.329
ID28548	28548	4	4.51449	131	131	Speed_3_section_Mov_19_spots.csv	3	19	62	178	0.0343046	1.03017	44.3623
ID28558	28558	4	4.51684	132	132	Speed_3_section_Mov_19_spots.csv	3	19	62	178	0.00234801	0.0705108	44.3956
ID28570	28570	4	4.50471	133	133	Speed_3_section_Mov_19_spots.csv	3	19	62	178	-0.0121302	-0.364271	44.4289
ID28581	28581	4	4.51549	134	134	Speed_3_section_Mov_19_spots.csv	3	19	62	178	0.0107835	0.323828	44.4622
ID28591	28591	4	4.53215	135	135	Speed_3_section_Mov_19_spots.csv	3	19	62	178	0.0166581	0.500243	44.4955
ID28604	28604	4	4.56123	136	136	Speed_3_section_Mov_19_spots.csv	3	19	62	178	0.0290866	0.87347	44.5288
ID28615	28615	4	4.5714	137	137	Speed_3_section_Mov_19_spots.csv	3	19	62	178	0.0101656	0.305274	44.5621
ID28628	28628	4	4.59987	138	138	Speed_3_section_Mov_19_spots.csv	3	19	62	178	0.028465	0.854806	44.5954
ID28640	28640	4	4.61659	139	139	Speed_3_section_Mov_19_spots.csv	3	19	62	178	0.0167234	0.502204	44.6287
ID28651	28651	4	4.62508	140	140	Speed_3_section_Mov_19_spots.csv	3	19	62	178	0.00849085	0.25498	44.662
ID28662	28662	4	4.64654	141	141	Speed_3_section_Mov_19_spots.csv	3	19	62	178	0.0214609	0.644471	44.6953
ID28675	28675	4	4.63876	142	142	Speed_3_section_Mov_19_spots.csv	3	19	62	178	-0.0077819	-0.233691	44.7286
ID28685	28685	4	4.61655	143	143	Speed_3_section_Mov_19_spots.csv	3	19	62	178	-0.0222047	-0.666807	44.7619
ID28695	28695	4	4.64174	144	144	Speed_3_section_Mov_19_spots.csv	3	19	62	178	0.0251899	0.756454	44.7952
ID28706	28706	4	4.63621	145	145	Speed_3_section_Mov_19_spots.csv	3	19	62	178	-0.00553833	-0.166316	44.8285
ID28718	28718	4	4.67292	146	146	Speed_3_section_Mov_19_spots.csv	3	19	62	178	0.0367185	1.10266	44.8618
ID28728	28728	4	4.66603	147	147	Speed_3_section_Mov_19_spots.csv	3	19	62	178	-0.00689019	-0.206913	44.8951
ID28738	28738	4	4.68929	148	148	Speed_3_section_Mov_19_spots.csv	3	19	62	178	0.0232591	0.698472	44.9284
ID28751	28751	4	4.65425	149	149	Speed_3_section_Mov_19_spots.csv	3	19	62	178	-0.0350398	-1.05225	44.9617
ID28760	28760	4	4.66591	150	150	Speed_3_section_Mov_19_spots.csv	3	19	62	178	0.0116573	0.350069	44.995
ID28772	28772	4	4.67191	151	151	Speed_3_section_Mov_19_spots.csv	3	19	62	178	0.00599841	0.180133	45.0283
ID28785	28785	4	4.68957	152	152	Speed_3_section_Mov_19_spots.csv	3	19	62	178	0.0176603	0.53034	45.0616
ID28796	28796	4	4.69465	153	153	Speed_3_section_Mov_19_spots.csv	3	19	62	178	0.00507664	0.152452	45.0949
ID28805	28805	4	4.71479	154	154	Speed_3_section_Mov_19_spots.csv	3	19	62	178	0.0201437	0.604915	45.1282
ID28815	28815	4	4.69444	155	155	Speed_3_section_Mov_19_spots.csv	3	19	62	178	-0.0203482	-0.611057	45.1615
ID28825	28825	4	4.70908	156	156	Speed_3_section_Mov_19_spots.csv	3	19	62	178	0.0146341	0.439462	45.1948
ID28836	28836	4	4.72815	157	157	Speed_3_section_Mov_19_spots.csv	3	19	62	178	0.0190728	0.572757	45.2281
ID28845	28845	4	4.72902	158	158	Speed_3_section_Mov_19_spots.csv	3	19	62	178	0.000871099	0.0261591	45.2614
ID28860	28860	4	4.74601	159	159	Speed_3_section_Mov_19_spots.csv	3	19	62	178	0.0169859	0.510086	45.2947
ID28874	28874	4	4.78411	160	160	Speed_3_section_Mov_19_spots.csv	3	19	62	178	0.0380997	1.14413	45.328
ID28887	28887	4	4.81292	161	161	Speed_3_section_Mov_19_spots.csv	3	19	62	178	0.0288187	0.865427	45.3613
ID28903	28903	4	4.83633	162	162	Speed_3_section_Mov_19_spots.csv	3	19	62	178	0.0234064	0.702895	45.3946
ID28918	28918	4	4.86059	163	163	Speed_3_section_Mov_19_spots.csv	3	19	62	178	0.0242623	0.728598	45.4279
ID28933	28933	4	4.91373	164	164	Speed_3_section_Mov_19_spots.csv	3	19	62	178	0.0531423	1.59586	45.4612
ID28946	28946	4	4.90116	165	165	Speed_3_section_Mov_19_spots.csv	3	19	62	178	-0.0125783	-0.377726	45.4945
ID28961	28961	4	4.94159	166	166	Speed_3_section_Mov_19_spots.csv	3	19	62	178	0.0404301	1.21412	45.5278
ID28978	28978	4	4.94926	167	167	Speed_3_section_Mov_19_spots.csv	3	19	62	178	0.00767672	0.230532	45.5611
ID28993	28993	4	4.96632	168	168	Speed_3_section_Mov_19_spots.csv	3	19	62	178	0.0170541	0.512134	45.5944
ID29009	29009	4	4.98597	169	169	Speed_3_section_Mov_19_spots.csv	3	19	62	178	0.0196504	0.590101	45.6277
ID29026	29026	4	5.0344	170	170	Speed_3_section_Mov_19_spots.csv	3	19	62	178	0.0484338	1.45447	45.661
ID29043	29043	4	5.00703	171	171	Speed_3_section_Mov_19_spots.csv	3	19	62	178	-0.0273753	-0.822082	45.6943
ID29062	29062	4	5.00769	172	172	Speed_3_section_Mov_19_spots.csv	3	19	62	178	0.000668083	0.0200625	45.7276
ID29075	29075	4	5.01626	173	173	Speed_3_section_Mov_19_spots.csv	3	19	62	178	0.00856872	0.257319	45.7609
ID29088	29088	4	5.00577	174	174	Speed_3_section_Mov_19_spots.csv	3	19	62	178	-0.0104972	-0.315232	45.7942
ID29103	29103	4	5.02915	175	175	Speed_3_section_Mov_19_spots.csv	3	19	62	178	0.0233824	0.702175	45.8275
ID29117	29117	4	5.03568	176	176	Speed_3_section_Mov_19_spots.csv	3	19	62	178	0.00652769	0.196027	45.8608
ID29132	29132	4	5.06436	177	177	Speed_3_section_Mov_19_spots.csv	3	19	62	178	0.0286795	0.861247	45.8941
ID29151	29151	4	5.13977	178	178	Speed_3_section_Mov_19_spots.csv	3	19	62	178	0.075416	2.26474	45.9274
ID29162	29162	7	0.238912	179	179	Speed_3_section_Mov_19_spots.csv	3	19	179	379	0		45.9607
ID29174	29174	7	0.271536	180	180	Speed_3_section_Mov_19_spots.csv	3	19	179	379	0.0326234	0.979683	45.994
ID29185	29185	7	0.274273	181	181	Speed_3_section_Mov_19_spots.csv	3	19	179	379	0.00273721	0.0821984	46.0273
ID29201	29201	7	0.282976	182	182	Speed_3_section_Mov_19_spots.csv	3	19	179	379	0.00870282	0.261346	46.0606
ID29211	29211	7	0.282931	183	183	Speed_3_section_Mov_19_spots.csv	3	19	179	379	-4.5024e-05	-0.00135207	46.0939
ID29223	29223	7	0.285929	184	184	Speed_3_section_Mov_19_spots.csv	3	19	179	379	0.00299765	0.0900196	46.1272
ID29236	29236	7	0.289778	185	185	Speed_3_section_Mov_19_spots.csv	3	19	179	379	0.00384921	0.115592	46.1605
ID29250	29250	7	0.296788	186	186	Speed_3_section_Mov_19_spots.csv	3	19	179	379	0.00701016	0.210515	46.1938
ID29262	29262	7	0.311354	187	187	Speed_3_section_Mov_19_spots.csv	3	19	179	379	0.014566	0.437418	46.2271
ID29275	29275	7	0.316055	188	188	Speed_3_section_Mov_19_spots.csv	3	19	179	379	0.00470068	0.141162	46.2604
ID29289	29289	7	0.325049	189	189	Speed_3_section_Mov_19_spots.csv	3	19	179	379	0.0089949	0.270117	46.2937
ID29299	29299	7	0.332397	190	190	Speed_3_section_Mov_19_spots.csv	3	19	179	379	0.00734714	0.220635	46.327
ID29312	29312	7	0.349928	191	191	Speed_3_section_Mov_19_spots.csv	3	19	179	379	0.0175316	0.526475	46.3603
ID29331	29331	7	0.348301	192	192	Speed_3_section_Mov_19_spots.csv	3	19	179	379	-0.00162733	-0.0488687	46.3936
ID29344	29344	7	0.367661	193	193	Speed_3_section_Mov_19_spots.csv	3	19	179	379	0.0193596	0.58137	46.4269
ID29359	29359	7	0.378587	194	194	Speed_3_section_Mov_19_spots.csv	3	19	179	379	0.0109262	0.328113	46.4602
ID29374	29374	7	0.383097	195	195	Speed_3_section_Mov_19_spots.csv	3	19	179	379	0.00451053	0.135451	46.4935
ID29388	29388	7	0.387538	196	196	Speed_3_section_Mov_19_spots.csv	3	19	179	379	0.00444041	0.133346	46.5268
ID29404	29404	7	0.404975	197	197	Speed_3_section_Mov_19_spots.csv	3	19	179	379	0.0174369	0.52363	46.5601
ID29420	29420	7	0.436581	198	198	Speed_3_section_Mov_19_spots.csv	3	19	179	379	0.0316063	0.949139	46.5934
ID29430	29430	7	0.456153	199	199	Speed_3_section_Mov_19_spots.csv	3	19	179	379	0.0195719	0.587745	46.6267
ID29443	29443	7	0.478275	200	200	Speed_3_section_Mov_19_spots.csv	3	19	179	379	0.0221226	0.664341	46.66
ID29458	29458	7	0.463205	201	201	Speed_3_section_Mov_19_spots.csv	3	19	179	379	-0.0150706	-0.452571	46.6933
ID29474	29474	7	0.513308	202	202	Speed_3_section_Mov_19_spots.csv	3	19	179	379	0.0501036	1.50461	46.7266
ID29485	29485	7	0.536585	203	203	Speed_3_section_Mov_19_spots.csv	3	19	179	379	0.0232768	0.699004	46.7599
ID29502	29502	7	0.550347	204	204	Speed_3_section_Mov_19_spots.csv	3	19	179	379	0.0137622	0.413281	46.7932
ID29520	29520	7	0.557802	205	205	Speed_3_section_Mov_19_spots.csv	3	19	179	379	0.00745428	0.223852	46.8265
ID29534	29534	7	0.586105	206	206	Speed_3_section_Mov_19_spots.csv	3	19	179	379	0.0283034	0.849952	46.8598
ID29552	29552	7	0.596794	207	207	Speed_3_section_Mov_19_spots.csv	3	19	179	379	0.010689	0.320991	46.8931
ID29564	29564	7	0.575253	208	208	Speed_3_section_Mov_19_spots.csv	3	19	179	379	-0.0215412	-0.646882	46.9264
ID29573	29573	7	0.645843	209	209	Speed_3_section_Mov_19_spots.csv	3	19	179	379	0.0705901	2.11982	46.9597
ID29587	29587	7	0.65508	210	210	Speed_3_section_Mov_19_spots.csv	3	19	179	379	0.00923701	0.277388	46.993
ID29605	29605	7	0.602658	211	211	Speed_3_section_Mov_19_spots.csv	3	19	179	379	-0.0524223	-1.57424	47.0263
ID29616	29616	7	0.655519	212	212	Speed_3_section_Mov_19_spots.csv	3	19	179	379	0.052861	1.58742	47.0596
ID29631	29631	7	0.700478	213	213	Speed_3_section_Mov_19_spots.csv	3	19	179	379	0.0449594	1.35013	47.0929
ID29646	29646	7	0.720398	214	214	Speed_3_section_Mov_19_spots.csv	3	19	179	379	0.0199194	0.598181	47.1262
ID29661	29661	7	0.738449	215	215	Speed_3_section_Mov_19_spots.csv	3	19	179	379	0.0180511	0.542074	47.1595
ID29674	29674	7	0.731672	216	216	Speed_3_section_Mov_19_spots.csv	3	19	179	379	-0.00677671	-0.203505	47.1928
ID29684	29684	7	0.751279	217	217	Speed_3_section_Mov_19_spots.csv	3	19	179	379	0.0196075	0.588814	47.2261
ID29697	29697	7	0.793236	218	218	Speed_3_section_Mov_19_spots.csv	3	19	179	379	0.0419566	1.25996	47.2594
ID29712	29712	7	0.761826	219	219	Speed_3_section_Mov_19_spots.csv	3	19	179	379	-0.0314098	-0.943237	47.2927
ID29726	29726	7	0.798669	220	220	Speed_3_section_Mov_19_spots.csv	3	19	179	379	0.036843	1.1064	47.326
ID29742	29742	7	0.829385	221	221	Speed_3_section_Mov_19_spots.csv	3	19	179	379	0.0307158	0.922395	47.3593
ID29756	29756	7	0.859614	222	222	Speed_3_section_Mov_19_spots.csv	3	19	179	379	0.0302292	0.907784	47.3926
ID29774	29774	7	0.868648	223	223	Speed_3_section_Mov_19_spots.csv	3	19	179	379	0.00903391	0.271289	47.4259
ID29790	29790	7	0.922756	224	224	Speed_3_section_Mov_19_spots.csv	3	19	179	379	0.0541078	1.62486	47.4592
ID29808	29808	7	0.9427	225	225	Speed_3_section_Mov_19_spots.csv	3	19	179	379	0.0199442	0.598925	47.4925
ID29823	29823	7	0.967442	226	226	Speed_3_section_Mov_19_spots.csv	3	19	179	379	0.0247422	0.74301	47.5258
ID29843	29843	7	0.949817	227	227	Speed_3_section_Mov_19_spots.csv	3	19	179	379	-0.0176251	-0.529282	47.5591
ID29862	29862	7	0.957391	228	228	Speed_3_section_Mov_19_spots.csv	3	19	179	379	0.00757393	0.227445	47.5924
ID29880	29880	7	0.979746	229	229	Speed_3_section_Mov_19_spots.csv	3	19	179	379	0.022355	0.671323	47.6257
ID29897	29897	7	1.01535	230	230	Speed_3_section_Mov_19_spots.csv	3	19	179	379	0.0355994	1.06905	47.659
ID29917	29917	7	1.03341	231	231	Speed_3_section_Mov_19_spots.csv	3	19	179	379	0.0180658	0.542518	47.6923
ID29935	29935	7	1.01511	232	232	Speed_3_section_Mov_19_spots.csv	3	19	179	379	-0.0183045	-0.549685	47.7256
ID29951	29951	7	1.02016	233	233	Speed_3_section_Mov_19_spots.csv	3	19	179	379	0.0050529	0.151739	47.7589
ID29966	29966	7	1.02666	234	234	Speed_3_section_Mov_19_spots.csv	3	19	179	379	0.00649544	0.195058	47.7922
ID29982	29982	7	1.06046	235	235	Speed_3_section_Mov_19_spots.csv	3	19	179	379	0.0338003	1.01502	47.8255
ID30001	30001	7	1.0877	236	236	Speed_3_section_Mov_19_spots.csv	3	19	179	379	0.0272476	0.818245	47.8588
ID30016	30016	7	1.08935	237	237	Speed_3_section_Mov_19_spots.csv	3	19	179	379	0.0016476	0.0494776	47.8921
ID30032	30032	7	1.08586	238	238	Speed_3_section_Mov_19_spots.csv	3	19	179	379	-0.00349135	-0.104845	47.9254
ID30051	30051	7	1.10503	239	239	Speed_3_section_Mov_19_spots.csv	3	19	179	379	0.019166	0.575554	47.9587
ID30071	30071	7	1.12227	240	240	Speed_3_section_Mov_19_spots.csv	3	19	179	379	0.0172467	0.51792	47.992
ID30091	30091	7	1.16241	241	241	Speed_3_section_Mov_19_spots.csv	3	19	179	379	0.0401339	1.20522	48.0253
ID30111	30111	7	1.17745	242	242	Speed_3_section_Mov_19_spots.csv	3	19	179	379	0.0150426	0.451731	48.0586
ID30129	30129	7	1.19139	243	243	Speed_3_section_Mov_19_spots.csv	3	19	179	379	0.0139434	0.418722	48.0919
ID30145	30145	7	1.19251	244	244	Speed_3_section_Mov_19_spots.csv	3	19	179	379	0.00111958	0.0336209	48.1252
ID30162	30162	7	1.20262	245	245	Speed_3_section_Mov_19_spots.csv	3	19	179	379	0.0101094	0.303587	48.1585
ID30182	30182	7	1.21778	246	246	Speed_3_section_Mov_19_spots.csv	3	19	179	379	0.0151558	0.455128	48.1918
ID30199	30199	7	1.24315	247	247	Speed_3_section_Mov_19_spots.csv	3	19	179	379	0.025373	0.761951	48.2251
ID30218	30218	7	1.22364	248	248	Speed_3_section_Mov_19_spots.csv	3	19	179	379	-0.0195104	-0.585897	48.2584
ID30239	30239	7	1.26858	249	249	Speed_3_section_Mov_19_spots.csv	3	19	179	379	0.0449374	1.34947	48.2917
ID30254	30254	7	1.26949	250	250	Speed_3_section_Mov_19_spots.csv	3	19	179	379	0.000912358	0.0273981	48.325
ID30271	30271	7	1.29002	251	251	Speed_3_section_Mov_19_spots.csv	3	19	179	379	0.0205351	0.61667	48.3583
ID30288	30288	7	1.30536	252	252	Speed_3_section_Mov_19_spots.csv	3	19	179	379	0.0153352	0.460516	48.3916
ID30309	30309	7	1.34508	253	253	Speed_3_section_Mov_19_spots.csv	3	19	179	379	0.0397241	1.19292	48.4249
ID30331	30331	7	1.34215	254	254	Speed_3_section_Mov_19_spots.csv	3	19	179	379	-0.00293123	-0.088025	48.4582
ID30351	30351	7	1.37503	255	255	Speed_3_section_Mov_19_spots.csv	3	19	179	379	0.0328757	0.987257	48.4915
ID30366	30366	7	1.37406	256	256	Speed_3_section_Mov_19_spots.csv	3	19	179	379	-0.000971787	-0.0291828	48.5248
ID30381	30381	7	1.41014	257	257	Speed_3_section_Mov_19_spots.csv	3	19	179	379	0.0360802	1.08349	48.5581
ID30395	30395	7	1.40252	258	258	Speed_3_section_Mov_19_spots.csv	3	19	179	379	-0.00762062	-0.228847	48.5914
ID30411	30411	7	1.44112	259	259	Speed_3_section_Mov_19_spots.csv	3	19	179	379	0.0386001	1.15916	48.6247
ID30432	30432	7	1.45797	260	260	Speed_3_section_Mov_19_spots.csv	3	19	179	379	0.0168491	0.505979	48.658
ID30453	30453	7	1.45861	261	261	Speed_3_section_Mov_19_spots.csv	3	19	179	379	0.000648042	0.0194607	48.6913
ID30473	30473	7	1.49318	262	262	Speed_3_section_Mov_19_spots.csv	3	19	179	379	0.0345666	1.03804	48.7246
ID30490	30490	7	1.50682	263	263	Speed_3_section_Mov_19_spots.csv	3	19	179	379	0.0136398	0.409604	48.7579
ID30507	30507	7	1.52446	264	264	Speed_3_section_Mov_19_spots.csv	3	19	179	379	0.0176368	0.529633	48.7912
ID30527	30527	7	1.52998	265	265	Speed_3_section_Mov_19_spots.csv	3	19	179	379	0.00552172	0.165818	48.8245
ID30545	30545	7	1.56049	266	266	Speed_3_section_Mov_19_spots.csv	3	19	179	379	0.0305115	0.916262	48.8578
ID30563	30563	7	1.59226	267	267	Speed_3_section_Mov_19_spots.csv	3	19	179	379	0.0317696	0.954042	48.8911
ID30585	30585	7	1.59324	268	268	Speed_3_section_Mov_19_spots.csv	3	19	179	379	0.00098	0.0294294	48.9244
ID30606	30606	7	1.62778	269	269	Speed_3_section_Mov_19_spots.csv	3	19	179	379	0.0345381	1.03718	48.9577
ID30622	30622	7	1.65053	270	270	Speed_3_section_Mov_19_spots.csv	3	19	179	379	0.0227571	0.683396	48.991
ID30641	30641	7	1.68452	271	271	Speed_3_section_Mov_19_spots.csv	3	19	179	379	0.0339857	1.02059	49.0243
ID30659	30659	7	1.6941	272	272	Speed_3_section_Mov_19_spots.csv	3	19	179	379	0.00958046	0.287702	49.0576
ID30678	30678	7	1.71863	273	273	Speed_3_section_Mov_19_spots.csv	3	19	179	379	0.0245269	0.736544	49.0909
ID30693	30693	7	1.73888	274	274	Speed_3_section_Mov_19_spots.csv	3	19	179	379	0.0202483	0.608058	49.1242
ID30711	30711	7	1.76447	275	275	Speed_3_section_Mov_19_spots.csv	3	19	179	379	0.0255954	0.768629	49.1575
ID30728	30728	7	1.77522	276	276	Speed_3_section_Mov_19_spots.csv	3	19	179	379	0.0107462	0.322707	49.1908
ID30747	30747	7	1.81269	277	277	Speed_3_section_Mov_19_spots.csv	3	19	179	379	0.0374765	1.12542	49.2241
ID30765	30765	7	1.82251	278	278	Speed_3_section_Mov_19_spots.csv	3	19	179	379	0.00981784	0.29483	49.2574
ID30782	30782	7	1.8439	279	279	Speed_3_section_Mov_19_spots.csv	3	19	179	379	0.0213883	0.64229	49.2907
ID30800	30800	7	1.8752	280	280	Speed_3_section_Mov_19_spots.csv	3	19	179	379	0.031305	0.94009	49.324
ID30822	30822	7	1.87812	281	281	Speed_3_section_Mov_19_spots.csv	3	19	179	379	0.00291538	0.0875489	49.3573
ID30837	30837	7	1.88764	282	282	Speed_3_section_Mov_19_spots.csv	3	19	179	379	0.0095155	0.285751	49.3906
ID30854	30854	7	1.91135	283	283	Speed_3_section_Mov_19_spots.csv	3	19	179	379	0.0237175	0.712238	49.4239
ID30869	30869	7	1.94074	284	284	Speed_3_section_Mov_19_spots.csv	3	19	179	379	0.0293845	0.882417	49.4572
ID30886	30886	7	1.9508	285	285	Speed_3_section_Mov_19_spots.csv	3	19	179	379	0.0100622	0.302169	49.4905
ID30902	30902	7	1.95818	286	286	Speed_3_section_Mov_19_spots.csv	3	19	179	379	0.00738171	0.221673	49.5238
ID30921	30921	7	1.98935	287	287	Speed_3_section_Mov_19_spots.csv	3	19	179	379	0.0311657	0.935906	49.5571
ID30934	30934	7	2.02766	288	288	Speed_3_section_Mov_19_spots.csv	3	19	179	379	0.0383132	1.15055	49.5904
ID30946	30946	7	2.04556	289	289	Speed_3_section_Mov_19_spots.csv	3	19	179	379	0.0179019	0.537594	49.6237
ID30962	30962	7	2.06821	290	290	Speed_3_section_Mov_19_spots.csv	3	19	179	379	0.0226469	0.680088	49.657
ID30980	30980	7	2.08387	291	291	Speed_3_section_Mov_19_spots.csv	3	19	179	379	0.0156602	0.470276	49.6903
ID30995	30995	7	2.07894	292	292	Speed_3_section_Mov_19_spots.csv	3	19	179	379	-0.0049304	-0.14806	49.7236
ID31015	31015	7	2.12793	293	293	Speed_3_section_Mov_19_spots.csv	3	19	179	379	0.0489901	1.47117	49.7569
ID31030	31030	7	2.13508	294	294	Speed_3_section_Mov_19_spots.csv	3	19	179	379	0.00714579	0.214588	49.7902
ID31049	31049	7	2.16777	295	295	Speed_3_section_Mov_19_spots.csv	3	19	179	379	0.0326914	0.981724	49.8235
ID31062	31062	7	2.19229	296	296	Speed_3_section_Mov_19_spots.csv	3	19	179	379	0.0245242	0.736463	49.8568
ID31076	31076	7	2.20832	297	297	Speed_3_section_Mov_19_spots.csv	3	19	179	379	0.016025	0.481231	49.8901
ID31090	31090	7	2.24134	298	298	Speed_3_section_Mov_19_spots.csv	3	19	179	379	0.0330201	0.991596	49.9234
ID31105	31105	7	2.28478	299	299	Speed_3_section_Mov_19_spots.csv	3	19	179	379	0.0434473	1.30472	49.9567
ID31118	31118	7	2.3139	300	300	Speed_3_section_Mov_19_spots.csv	3	19	179	379	0.029115	0.874323	49.99
ID31135	31135	7	2.32984	301	301	Speed_3_section_Mov_19_spots.csv	3	19	179	379	0.0159383	0.478628	50.0233
ID31149	31149	7	2.38711	302	302	Speed_3_section_Mov_19_spots.csv	3	19	179	379	0.0572737	1.71993	50.0566
ID31164	31164	7	2.40737	303	303	Speed_3_section_Mov_19_spots.csv	3	19	179	379	0.0202633	0.608506	50.0899
ID31180	31180	7	2.44107	304	304	Speed_3_section_Mov_19_spots.csv	3	19	179	379	0.0337007	1.01203	50.1232
ID31196	31196	7	2.45324	305	305	Speed_3_section_Mov_19_spots.csv	3	19	179	379	0.0121668	0.36537	50.1565
ID31212	31212	7	2.47518	306	306	Speed_3_section_Mov_19_spots.csv	3	19	179	379	0.0219352	0.658714	50.1898
ID31227	31227	7	2.54434	307	307	Speed_3_section_Mov_19_spots.csv	3	19	179	379	0.069164	2.077	50.2231
ID31242	31242	7	2.55962	308	308	Speed_3_section_Mov_19_spots.csv	3	19	179	379	0.0152757	0.458729	50.2564
ID31258	31258	7	2.59673	309	309	Speed_3_section_Mov_19_spots.csv	3	19	179	379	0.0371119	1.11447	50.2897
ID31272	31272	7	2.62798	310	310	Speed_3_section_Mov_19_spots.csv	3	19	179	379	0.0312494	0.938421	50.323
ID31288	31288	7	2.63706	311	311	Speed_3_section_Mov_19_spots.csv	3	19	179	379	0.0090828	0.272757	50.3563
ID31304	31304	7	2.68427	312	312	Speed_3_section_Mov_19_spots.csv	3	19	179	379	0.0472099	1.41772	50.3896
ID31319	31319	7	2.72266	313	313	Speed_3_section_Mov_19_spots.csv	3	19	179	379	0.0383952	1.15301	50.4229
ID31333	31333	7	2.73803	314	314	Speed_3_section_Mov_19_spots.csv	3	19	179	379	0.0153688	0.461526	50.4562
ID31347	31347	7	2.7826	315	315	Speed_3_section_Mov_19_spots.csv	3	19	179	379	0.0445704	1.33845	50.4895
ID31362	31362	7	2.80021	316	316	Speed_3_section_Mov_19_spots.csv	3	19	179	379	0.0176105	0.528843	50.5228
ID31377	31377	7	2.8242	317	317	Speed_3_section_Mov_19_spots.csv	3	19	179	379	0.0239877	0.72035	50.5561
ID31392	31392	7	2.86004	318	318	Speed_3_section_Mov_19_spots.csv	3	19	179	379	0.0358343	1.07611	50.5894
ID31405	31405	7	2.8785	319	319	Speed_3_section_Mov_19_spots.csv	3	19	179	379	0.0184623	0.554424	50.6227
ID31421	31421	7	2.91595	320	320	Speed_3_section_Mov_19_spots.csv	3	19	179	379	0.0374494	1.12461	50.656
ID31434	31434	7	2.96265	321	321	Speed_3_section_Mov_19_spots.csv	3	19	179	379	0.0467	1.4024	50.6893
ID31452	31452	7	3.00821	322	322	Speed_3_section_Mov_19_spots.csv	3	19	179	379	0.0455613	1.36821	50.7226
ID31468	31468	7	3.04006	323	323	Speed_3_section_Mov_19_spots.csv	3	19	179	379	0.0318493	0.956436	50.7559
ID31487	31487	7	3.08041	324	324	Speed_3_section_Mov_19_spots.csv	3	19	179	379	0.0403501	1.21172	50.7892
ID31503	31503	7	3.11587	325	325	Speed_3_section_Mov_19_spots.csv	3	19	179	379	0.0354595	1.06485	50.8225
ID31518	31518	7	3.14984	326	326	Speed_3_section_Mov_19_spots.csv	3	19	179	379	0.033971	1.02015	50.8558
ID31537	31537	7	3.1707	327	327	Speed_3_section_Mov_19_spots.csv	3	19	179	379	0.020856	0.626306	50.8891
ID31555	31555	7	3.20622	328	328	Speed_3_section_Mov_19_spots.csv	3	19	179	379	0.0355282	1.06691	50.9224
ID31574	31574	7	3.28509	329	329	Speed_3_section_Mov_19_spots.csv	3	19	179	379	0.0788651	2.36832	50.9557
ID31594	31594	7	3.2905	330	330	Speed_3_section_Mov_19_spots.csv	3	19	179	379	0.00541223	0.16253	50.989
ID31611	31611	7	3.36375	331	331	Speed_3_section_Mov_19_spots.csv	3	19	179	379	0.0732462	2.19958	51.0223
ID31628	31628	7	3.39926	332	332	Speed_3_section_Mov_19_spots.csv	3	19	179	379	0.0355117	1.06642	51.0556
ID31647	31647	7	3.44827	333	333	Speed_3_section_Mov_19_spots.csv	3	19	179	379	0.0490063	1.47166	51.0889
ID31666	31666	7	3.51764	334	334	Speed_3_section_Mov_19_spots.csv	3	19	179	379	0.0693753	2.08334	51.1222
ID31682	31682	7	3.56135	335	335	Speed_3_section_Mov_19_spots.csv	3	19	179	379	0.0437052	1.31247	51.1555
ID31701	31701	7	3.59689	336	336	Speed_3_section_Mov_19_spots.csv	3	19	179	379	0.0355457	1.06744	51.1888
ID31725	31725	7	3.66096	337	337	Speed_3_section_Mov_19_spots.csv	3	19	179	379	0.0640667	1.92393	51.2221
ID31745	31745	7	3.70731	338	338	Speed_3_section_Mov_19_spots.csv	3	19	179	379	0.0463527	1.39197	51.2554
ID31762	31762	7	3.73873	339	339	Speed_3_section_Mov_19_spots.csv	3	19	179	379	0.0314202	0.943549	51.2887
ID31778	31778	7	3.76578	340	340	Speed_3_section_Mov_19_spots.csv	3	19	179	379	0.02705	0.812312	51.322
ID31794	31794	7	3.80317	341	341	Speed_3_section_Mov_19_spots.csv	3	19	179	379	0.0373932	1.12292	51.3553
ID31810	31810	7	3.84444	342	342	Speed_3_section_Mov_19_spots.csv	3	19	179	379	0.0412699	1.23934	51.3886
ID31827	31827	7	3.85322	343	343	Speed_3_section_Mov_19_spots.csv	3	19	179	379	0.0087805	0.263679	51.4219
ID31844	31844	7	3.88565	344	344	Speed_3_section_Mov_19_spots.csv	3	19	179	379	0.0324253	0.973733	51.4552
ID31859	31859	7	3.92218	345	345	Speed_3_section_Mov_19_spots.csv	3	19	179	379	0.0365255	1.09686	51.4885
ID31877	31877	7	3.9924	346	346	Speed_3_section_Mov_19_spots.csv	3	19	179	379	0.0702223	2.10878	51.5218
ID31891	31891	7	4.01866	347	347	Speed_3_section_Mov_19_spots.csv	3	19	179	379	0.026264	0.78871	51.5551
ID31905	31905	7	4.0424	348	348	Speed_3_section_Mov_19_spots.csv	3	19	179	379	0.0237336	0.71272	51.5884
ID31919	31919	7	4.11933	349	349	Speed_3_section_Mov_19_spots.csv	3	19	179	379	0.0769318	2.31026	51.6217
ID31935	31935	7	4.16272	350	350	Speed_3_section_Mov_19_spots.csv	3	19	179	379	0.0433965	1.3032	51.655
ID31947	31947	7	4.15454	351	351	Speed_3_section_Mov_19_spots.csv	3	19	179	379	-0.0081827	-0.245727	51.6883
ID31964	31964	7	4.25367	352	352	Speed_3_section_Mov_19_spots.csv	3	19	179	379	0.0991273	2.9768	51.7216
ID31975	31975	7	4.28706	353	353	Speed_3_section_Mov_19_spots.csv	3	19	179	379	0.0333868	1.00261	51.7549
ID31991	31991	7	4.32971	354	354	Speed_3_section_Mov_19_spots.csv	3	19	179	379	0.0426539	1.2809	51.7882
ID32009	32009	7	4.39377	355	355	Speed_3_section_Mov_19_spots.csv	3	19	179	379	0.0640594	1.92371	51.8215
ID32024	32024	7	4.44007	356	356	Speed_3_section_Mov_19_spots.csv	3	19	179	379	0.0463057	1.39056	51.8548
ID32039	32039	7	4.53099	357	357	Speed_3_section_Mov_19_spots.csv	3	19	179	379	0.0909182	2.73028	51.8881
ID32052	32052	7	4.55334	358	358	Speed_3_section_Mov_19_spots.csv	3	19	179	379	0.0223488	0.671136	51.9214
ID32064	32064	7	4.65019	359	359	Speed_3_section_Mov_19_spots.csv	3	19	179	379	0.0968478	2.90834	51.9547
ID32082	32082	7	4.75269	360	360	Speed_3_section_Mov_19_spots.csv	3	19	179	379	0.102499	3.07806	51.988
ID32098	32098	7	4.74886	361	361	Speed_3_section_Mov_19_spots.csv	3	19	179	379	-0.0038247	-0.114856	52.0213
ID32114	32114	7	4.85682	362	362	Speed_3_section_Mov_19_spots.csv	3	19	179	379	0.107953	3.24185	52.0546
ID32128	32128	7	4.96395	363	363	Speed_3_section_Mov_19_spots.csv	3	19	179	379	0.107137	3.21733	52.0879
ID32146	32146	7	5.12767	364	364	Speed_3_section_Mov_19_spots.csv	3	19	179	379	0.163714	4.91632	52.1212
ID32161	32161	7	5.13954	365	365	Speed_3_section_Mov_19_spots.csv	3	19	179	379	0.01187	0.356456	52.1545
ID32175	32175	7	5.28303	366	366	Speed_3_section_Mov_19_spots.csv	3	19	179	379	0.143495	4.30915	52.1878
ID32189	32189	7	5.3949	367	367	Speed_3_section_Mov_19_spots.csv	3	19	179	379	0.111865	3.35932	52.2211
ID32219	32219	7	5.09937	369	369	Speed_3_section_Mov_19_spots.csv	3	19	179	379	-0.295524	-8.8746	52.2877
ID32233	32233	7	5.41735	370	370	Speed_3_section_Mov_19_spots.csv	3	19	179	379	0.31798	9.54895	52.321
ID32247	32247	7	5.32972	371	371	Speed_3_section_Mov_19_spots.csv	3	19	179	379	-0.0876387	-2.63179	52.3543
ID32258	32258	7	5.59532	372	372	Speed_3_section_Mov_19_spots.csv	3	19	179	379	0.265609	7.97624	52.3876
ID32270	32270	7	5.57849	373	373	Speed_3_section_Mov_19_spots.csv	3	19	179	379	-0.0168342	-0.505531	52.4209
ID32281	32281	7	5.76756	374	374	Speed_3_section_Mov_19_spots.csv	3	19	179	379	0.189066	5.67765	52.4542
ID32311	32311	7	5.83009	377	377	Speed_3_section_Mov_19_spots.csv	3	19	179	379	0.062539	1.87805	52.5541
ID32321	32321	7	6.1832	378	378	Speed_3_section_Mov_19_spots.csv	3	19	179	379	0.353104	10.6037	52.5874
ID32332	32332	7	6.09116	379	379	Speed_3_section_Mov_19_spots.csv	3	19	179	379	-0.0920358	-2.76384	52.6207
ID32341	32341	21	1.29172	380	380	Speed_3_section_Mov_19_spots.csv	3	19	380	455	0		52.654
ID32347	32347	21	1.33946	381	381	Speed_3_section_Mov_19_spots.csv	3	19	380	455	0.0477385	1.43359	52.6873
ID32359	32359	21	1.53796	382	382	Speed_3_section_Mov_19_spots.csv	3	19	380	455	0.198501	5.96098	52.7206
ID32370	32370	21	1.54733	383	383	Speed_3_section_Mov_19_spots.csv	3	19	380	455	0.00936881	0.281346	52.7539
ID32381	32381	21	1.63129	384	384	Speed_3_section_Mov_19_spots.csv	3	19	380	455	0.0839526	2.5211	52.7872
ID32389	32389	21	1.76147	385	385	Speed_3_section_Mov_19_spots.csv	3	19	380	455	0.130184	3.90942	52.8205
ID32399	32399	21	1.85727	386	386	Speed_3_section_Mov_19_spots.csv	3	19	380	455	0.0957968	2.87678	52.8538
ID32409	32409	21	1.97486	387	387	Speed_3_section_Mov_19_spots.csv	3	19	380	455	0.117597	3.53144	52.8871
ID32418	32418	21	2.08159	388	388	Speed_3_section_Mov_19_spots.csv	3	19	380	455	0.106727	3.20501	52.9204
ID32431	32431	21	2.13856	389	389	Speed_3_section_Mov_19_spots.csv	3	19	380	455	0.0569662	1.7107	52.9537
ID32441	32441	21	2.28077	390	390	Speed_3_section_Mov_19_spots.csv	3	19	380	455	0.142213	4.27066	52.987
ID32452	32452	21	2.3844	391	391	Speed_3_section_Mov_19_spots.csv	3	19	380	455	0.103633	3.1121	53.0203
ID32465	32465	21	2.48203	392	392	Speed_3_section_Mov_19_spots.csv	3	19	380	455	0.0976266	2.93173	53.0536
ID32476	32476	21	2.58719	393	393	Speed_3_section_Mov_19_spots.csv	3	19	380	455	0.105165	3.15809	53.0869
ID32490	32490	21	2.68403	394	394	Speed_3_section_Mov_19_spots.csv	3	19	380	455	0.0968419	2.90817	53.1202
ID32503	32503	21	2.78599	395	395	Speed_3_section_Mov_19_spots.csv	3	19	380	455	0.101958	3.06181	53.1535
ID32515	32515	21	2.87761	396	396	Speed_3_section_Mov_19_spots.csv	3	19	380	455	0.091617	2.75126	53.1868
ID32526	32526	21	2.95813	397	397	Speed_3_section_Mov_19_spots.csv	3	19	380	455	0.0805161	2.4179	53.2201
ID32539	32539	21	3.02917	398	398	Speed_3_section_Mov_19_spots.csv	3	19	380	455	0.0710432	2.13343	53.2534
ID32550	32550	21	3.08751	399	399	Speed_3_section_Mov_19_spots.csv	3	19	380	455	0.0583409	1.75198	53.2867
ID32561	32561	21	3.1376	400	400	Speed_3_section_Mov_19_spots.csv	3	19	380	455	0.0500905	1.50422	53.32
ID32572	32572	21	3.23627	401	401	Speed_3_section_Mov_19_spots.csv	3	19	380	455	0.0986722	2.96313	53.3533
ID32583	32583	21	3.3177	402	402	Speed_3_section_Mov_19_spots.csv	3	19	380	455	0.0814242	2.44517	53.3866
ID32596	32596	21	3.35521	403	403	Speed_3_section_Mov_19_spots.csv	3	19	380	455	0.0375118	1.12648	53.4199
ID32609	32609	21	3.4134	404	404	Speed_3_section_Mov_19_spots.csv	3	19	380	455	0.0581911	1.74748	53.4532
ID32622	32622	21	3.45153	405	405	Speed_3_section_Mov_19_spots.csv	3	19	380	455	0.0381297	1.14504	53.4865
ID32636	32636	21	3.49094	406	406	Speed_3_section_Mov_19_spots.csv	3	19	380	455	0.0394133	1.18358	53.5198
ID32650	32650	21	3.54198	407	407	Speed_3_section_Mov_19_spots.csv	3	19	380	455	0.0510414	1.53278	53.5531
ID32665	32665	21	3.58237	408	408	Speed_3_section_Mov_19_spots.csv	3	19	380	455	0.0403879	1.21285	53.5864
ID32681	32681	21	3.62753	409	409	Speed_3_section_Mov_19_spots.csv	3	19	380	455	0.0451531	1.35595	53.6197
ID32697	32697	21	3.65609	410	410	Speed_3_section_Mov_19_spots.csv	3	19	380	455	0.0285693	0.857938	53.653
ID32711	32711	21	3.67804	411	411	Speed_3_section_Mov_19_spots.csv	3	19	380	455	0.021948	0.6591	53.6863
ID32725	32725	21	3.6977	412	412	Speed_3_section_Mov_19_spots.csv	3	19	380	455	0.019657	0.590299	53.7196
ID32738	32738	21	3.75402	413	413	Speed_3_section_Mov_19_spots.csv	3	19	380	455	0.0563224	1.69136	53.7529
ID32754	32754	21	3.75908	414	414	Speed_3_section_Mov_19_spots.csv	3	19	380	455	0.00506128	0.15199	53.7862
ID32768	32768	21	3.7859	415	415	Speed_3_section_Mov_19_spots.csv	3	19	380	455	0.0268162	0.805293	53.8195
ID32781	32781	21	3.81179	416	416	Speed_3_section_Mov_19_spots.csv	3	19	380	455	0.0258946	0.777615	53.8528
ID32796	32796	21	3.83297	417	417	Speed_3_section_Mov_19_spots.csv	3	19	380	455	0.0211746	0.635873	53.8861
ID32809	32809	21	4.00775	418	418	Speed_3_section_Mov_19_spots.csv	3	19	380	455	0.174783	5.24874	53.9194
ID32823	32823	21	3.93264	419	419	Speed_3_section_Mov_19_spots.csv	3	19	380	455	-0.0751143	-2.25568	53.9527
ID32838	32838	21	3.90059	420	420	Speed_3_section_Mov_19_spots.csv	3	19	380	455	-0.032051	-0.962491	53.986
ID32856	32856	21	3.94992	421	421	Speed_3_section_Mov_19_spots.csv	3	19	380	455	0.0493375	1.48161	54.0193
ID32870	32870	21	3.96282	422	422	Speed_3_section_Mov_19_spots.csv	3	19	380	455	0.0128907	0.387109	54.0526
ID32881	32881	21	3.97102	423	423	Speed_3_section_Mov_19_spots.csv	3	19	380	455	0.00820973	0.246538	54.0859
ID32896	32896	21	4.03571	424	424	Speed_3_section_Mov_19_spots.csv	3	19	380	455	0.0646897	1.94264	54.1192
ID32910	32910	21	4.03027	425	425	Speed_3_section_Mov_19_spots.csv	3	19	380	455	-0.00544094	-0.163392	54.1525
ID32923	32923	21	4.04149	426	426	Speed_3_section_Mov_19_spots.csv	3	19	380	455	0.0112135	0.336741	54.1858
ID32935	32935	21	4.04149	427	427	Speed_3_section_Mov_19_spots.csv	3	19	380	455	5.6297e-06	0.00016906	54.2191
ID32952	32952	21	4.06284	428	428	Speed_3_section_Mov_19_spots.csv	3	19	380	455	0.0213514	0.641182	54.2524
ID32966	32966	21	4.09599	429	429	Speed_3_section_Mov_19_spots.csv	3	19	380	455	0.0331499	0.995494	54.2857
ID32978	32978	21	4.10491	430	430	Speed_3_section_Mov_19_spots.csv	3	19	380	455	0.00891836	0.267819	54.319
ID32993	32993	21	4.11311	431	431	Speed_3_section_Mov_19_spots.csv	3	19	380	455	0.00820203	0.246307	54.3523
ID33007	33007	21	4.11227	432	432	Speed_3_section_Mov_19_spots.csv	3	19	380	455	-0.000845066	-0.0253774	54.3856
ID33021	33021	21	4.10556	433	433	Speed_3_section_Mov_19_spots.csv	3	19	380	455	-0.00670677	-0.201405	54.4189
ID33035	33035	21	4.21972	434	434	Speed_3_section_Mov_19_spots.csv	3	19	380	455	0.114158	3.42816	54.4522
ID33050	33050	21	4.18433	435	435	Speed_3_section_Mov_19_spots.csv	3	19	380	455	-0.0353951	-1.06292	54.4855
ID33068	33068	21	4.19553	436	436	Speed_3_section_Mov_19_spots.csv	3	19	380	455	0.0112007	0.336357	54.5188
ID33082	33082	21	4.24591	437	437	Speed_3_section_Mov_19_spots.csv	3	19	380	455	0.050389	1.51318	54.5521
ID33098	33098	21	4.33844	438	438	Speed_3_section_Mov_19_spots.csv	3	19	380	455	0.0925287	2.77864	54.5854
ID33118	33118	21	4.24982	439	439	Speed_3_section_Mov_19_spots.csv	3	19	380	455	-0.0886216	-2.66131	54.6187
ID33136	33136	21	4.30238	440	440	Speed_3_section_Mov_19_spots.csv	3	19	380	455	0.0525538	1.57819	54.652
ID33148	33148	21	4.31289	441	441	Speed_3_section_Mov_19_spots.csv	3	19	380	455	0.0105139	0.315732	54.6853
ID33163	33163	21	4.3613	442	442	Speed_3_section_Mov_19_spots.csv	3	19	380	455	0.0484137	1.45386	54.7186
ID33177	33177	21	4.39665	443	443	Speed_3_section_Mov_19_spots.csv	3	19	380	455	0.0353449	1.06141	54.7519
ID33204	33204	21	4.41564	445	445	Speed_3_section_Mov_19_spots.csv	3	19	380	455	0.018994	0.57039	54.8185
ID33220	33220	21	4.4619	446	446	Speed_3_section_Mov_19_spots.csv	3	19	380	455	0.046262	1.38925	54.8518
ID33236	33236	21	4.48417	447	447	Speed_3_section_Mov_19_spots.csv	3	19	380	455	0.0222679	0.668707	54.8851
ID33254	33254	21	4.51582	448	448	Speed_3_section_Mov_19_spots.csv	3	19	380	455	0.031647	0.95036	54.9184
ID33268	33268	21	4.48928	449	449	Speed_3_section_Mov_19_spots.csv	3	19	380	455	-0.0265413	-0.797036	54.9517
ID33281	33281	21	4.49107	450	450	Speed_3_section_Mov_19_spots.csv	3	19	380	455	0.00179055	0.0537703	54.985
ID33296	33296	21	4.50739	451	451	Speed_3_section_Mov_19_spots.csv	3	19	380	455	0.0163226	0.490167	55.0183
ID33309	33309	21	4.50191	452	452	Speed_3_section_Mov_19_spots.csv	3	19	380	455	-0.00548159	-0.164612	55.0516
ID33324	33324	21	4.54872	453	453	Speed_3_section_Mov_19_spots.csv	3	19	380	455	0.0468091	1.40568	55.0849
ID33338	33338	21	4.49848	454	454	Speed_3_section_Mov_19_spots.csv	3	19	380	455	-0.0502382	-1.50866	55.1182
ID33352	33352	21	4.55266	455	455	Speed_3_section_Mov_19_spots.csv	3	19	380	455	0.054176	1.62691	55.1515
ID33368	33368	25	2.59914	456	456	Speed_3_section_Mov_19_spots.csv	3	19	456	574	0		55.1848
ID33382	33382	25	2.64022	457	457	Speed_3_section_Mov_19_spots.csv	3	19	456	574	0.0410809	1.23366	55.2181
ID33396	33396	25	2.66888	458	458	Speed_3_section_Mov_19_spots.csv	3	19	456	574	0.0286575	0.860587	55.2514
ID33407	33407	25	2.69649	459	459	Speed_3_section_Mov_19_spots.csv	3	19	456	574	0.0276161	0.829313	55.2847
ID33419	33419	25	2.71863	460	460	Speed_3_section_Mov_19_spots.csv	3	19	456	574	0.022132	0.664623	55.318
ID33430	33430	25	2.7683	461	461	Speed_3_section_Mov_19_spots.csv	3	19	456	574	0.0496773	1.49181	55.3513
ID33443	33443	25	2.76237	462	462	Speed_3_section_Mov_19_spots.csv	3	19	456	574	-0.00593366	-0.178188	55.3846
ID33455	33455	25	2.79037	463	463	Speed_3_section_Mov_19_spots.csv	3	19	456	574	0.0280023	0.84091	55.4179
ID33468	33468	25	2.82645	464	464	Speed_3_section_Mov_19_spots.csv	3	19	456	574	0.0360797	1.08348	55.4512
ID33480	33480	25	2.81853	465	465	Speed_3_section_Mov_19_spots.csv	3	19	456	574	-0.00792468	-0.237978	55.4845
ID33493	33493	25	2.89368	466	466	Speed_3_section_Mov_19_spots.csv	3	19	456	574	0.0751545	2.25689	55.5178
ID33505	33505	25	2.90405	467	467	Speed_3_section_Mov_19_spots.csv	3	19	456	574	0.0103658	0.311287	55.5511
ID33516	33516	25	2.9091	468	468	Speed_3_section_Mov_19_spots.csv	3	19	456	574	0.00505641	0.151844	55.5844
ID33528	33528	25	2.94437	469	469	Speed_3_section_Mov_19_spots.csv	3	19	456	574	0.0352638	1.05897	55.6177
ID33541	33541	25	2.95472	470	470	Speed_3_section_Mov_19_spots.csv	3	19	456	574	0.0103516	0.310859	55.651
ID33555	33555	25	2.96558	471	471	Speed_3_section_Mov_19_spots.csv	3	19	456	574	0.0108616	0.326174	55.6843
ID33566	33566	25	3.00466	472	472	Speed_3_section_Mov_19_spots.csv	3	19	456	574	0.0390785	1.17353	55.7176
ID33580	33580	25	3.05851	473	473	Speed_3_section_Mov_19_spots.csv	3	19	456	574	0.0538558	1.61729	55.7509
ID33592	33592	25	3.11527	474	474	Speed_3_section_Mov_19_spots.csv	3	19	456	574	0.0567593	1.70448	55.7842
ID33602	33602	25	3.11912	475	475	Speed_3_section_Mov_19_spots.csv	3	19	456	574	0.00384591	0.115493	55.8175
ID33613	33613	25	3.12618	476	476	Speed_3_section_Mov_19_spots.csv	3	19	456	574	0.00705828	0.21196	55.8508
ID33625	33625	25	3.1579	477	477	Speed_3_section_Mov_19_spots.csv	3	19	456	574	0.031717	0.952462	55.8841
ID33638	33638	25	3.20131	478	478	Speed_3_section_Mov_19_spots.csv	3	19	456	574	0.0434144	1.30373	55.9174
ID33648	33648	25	3.23996	479	479	Speed_3_section_Mov_19_spots.csv	3	19	456	574	0.0386535	1.16077	55.9507
ID33661	33661	25	3.19704	480	480	Speed_3_section_Mov_19_spots.csv	3	19	456	574	-0.0429196	-1.28888	55.984
ID33670	33670	25	3.30041	481	481	Speed_3_section_Mov_19_spots.csv	3	19	456	574	0.10337	3.10419	56.0173
ID33681	33681	25	3.25969	482	482	Speed_3_section_Mov_19_spots.csv	3	19	456	574	-0.0407223	-1.22289	56.0506
ID33696	33696	25	3.28235	483	483	Speed_3_section_Mov_19_spots.csv	3	19	456	574	0.0226591	0.680454	56.0839
ID33706	33706	25	3.32645	484	484	Speed_3_section_Mov_19_spots.csv	3	19	456	574	0.0440967	1.32422	56.1172
ID33718	33718	25	3.15822	485	485	Speed_3_section_Mov_19_spots.csv	3	19	456	574	-0.168231	-5.05199	56.1505
ID33732	33732	25	3.22726	486	486	Speed_3_section_Mov_19_spots.csv	3	19	456	574	0.0690463	2.07346	56.1838
ID33742	33742	25	3.17415	487	487	Speed_3_section_Mov_19_spots.csv	3	19	456	574	-0.0531127	-1.59498	56.2171
ID33757	33757	25	3.24486	488	488	Speed_3_section_Mov_19_spots.csv	3	19	456	574	0.0707076	2.12335	56.2504
ID33769	33769	25	3.43824	489	489	Speed_3_section_Mov_19_spots.csv	3	19	456	574	0.193379	5.80717	56.2837
ID33781	33781	25	3.29366	490	490	Speed_3_section_Mov_19_spots.csv	3	19	456	574	-0.144578	-4.34168	56.317
ID33791	33791	25	3.28174	491	491	Speed_3_section_Mov_19_spots.csv	3	19	456	574	-0.0119122	-0.357723	56.3503
ID33809	33809	25	3.53195	492	492	Speed_3_section_Mov_19_spots.csv	3	19	456	574	0.250202	7.51356	56.3836
ID33820	33820	25	3.44076	493	493	Speed_3_section_Mov_19_spots.csv	3	19	456	574	-0.0911826	-2.73822	56.4169
ID33832	33832	25	3.54335	494	494	Speed_3_section_Mov_19_spots.csv	3	19	456	574	0.102585	3.08062	56.4502
ID33841	33841	25	3.36444	495	495	Speed_3_section_Mov_19_spots.csv	3	19	456	574	-0.17891	-5.37268	56.4835
ID33856	33856	25	3.5315	496	496	Speed_3_section_Mov_19_spots.csv	3	19	456	574	0.167059	5.0168	56.5168
ID33869	33869	25	3.44254	497	497	Speed_3_section_Mov_19_spots.csv	3	19	456	574	-0.088957	-2.67138	56.5501
ID33883	33883	25	3.58775	498	498	Speed_3_section_Mov_19_spots.csv	3	19	456	574	0.145211	4.36068	56.5834
ID33890	33890	25	3.61894	499	499	Speed_3_section_Mov_19_spots.csv	3	19	456	574	0.0311856	0.936505	56.6167
ID33902	33902	25	3.64682	500	500	Speed_3_section_Mov_19_spots.csv	3	19	456	574	0.0278809	0.837264	56.65
ID33917	33917	25	3.63423	501	501	Speed_3_section_Mov_19_spots.csv	3	19	456	574	-0.0125871	-0.377991	56.6833
ID33933	33933	25	3.75753	502	502	Speed_3_section_Mov_19_spots.csv	3	19	456	574	0.123297	3.70261	56.7166
ID33950	33950	25	3.7894	503	503	Speed_3_section_Mov_19_spots.csv	3	19	456	574	0.0318698	0.957051	56.7499
ID33964	33964	25	3.72702	504	504	Speed_3_section_Mov_19_spots.csv	3	19	456	574	-0.0623756	-1.87314	56.7832
ID33980	33980	25	3.76253	505	505	Speed_3_section_Mov_19_spots.csv	3	19	456	574	0.035511	1.0664	56.8165
ID33989	33989	25	3.77251	506	506	Speed_3_section_Mov_19_spots.csv	3	19	456	574	0.00997465	0.299539	56.8498
ID34004	34004	25	3.76801	507	507	Speed_3_section_Mov_19_spots.csv	3	19	456	574	-0.0045007	-0.135156	56.8831
ID34013	34013	25	3.79374	508	508	Speed_3_section_Mov_19_spots.csv	3	19	456	574	0.02573	0.772672	56.9164
ID34025	34025	25	3.82781	509	509	Speed_3_section_Mov_19_spots.csv	3	19	456	574	0.0340779	1.02336	56.9497
ID34041	34041	25	3.8615	510	510	Speed_3_section_Mov_19_spots.csv	3	19	456	574	0.0336857	1.01158	56.983
ID34058	34058	25	3.91301	511	511	Speed_3_section_Mov_19_spots.csv	3	19	456	574	0.0515068	1.54675	57.0163
ID34067	34067	25	3.89077	512	512	Speed_3_section_Mov_19_spots.csv	3	19	456	574	-0.0222328	-0.667652	57.0496
ID34082	34082	25	3.91967	513	513	Speed_3_section_Mov_19_spots.csv	3	19	456	574	0.028893	0.867658	57.0829
ID34098	34098	25	3.90708	514	514	Speed_3_section_Mov_19_spots.csv	3	19	456	574	-0.0125895	-0.378064	57.1162
ID34114	34114	25	3.93363	515	515	Speed_3_section_Mov_19_spots.csv	3	19	456	574	0.0265495	0.797281	57.1495
ID34129	34129	25	3.94625	516	516	Speed_3_section_Mov_19_spots.csv	3	19	456	574	0.0126223	0.379049	57.1828
ID34144	34144	25	3.96241	517	517	Speed_3_section_Mov_19_spots.csv	3	19	456	574	0.0161554	0.485147	57.2161
ID34155	34155	25	3.93753	518	518	Speed_3_section_Mov_19_spots.csv	3	19	456	574	-0.0248717	-0.746899	57.2494
ID34172	34172	25	4.02154	519	519	Speed_3_section_Mov_19_spots.csv	3	19	456	574	0.0840108	2.52285	57.2827
ID34189	34189	25	4.03607	520	520	Speed_3_section_Mov_19_spots.csv	3	19	456	574	0.0145288	0.436299	57.316
ID34204	34204	25	4.03117	521	521	Speed_3_section_Mov_19_spots.csv	3	19	456	574	-0.00489978	-0.147141	57.3493
ID34219	34219	25	4.02772	522	522	Speed_3_section_Mov_19_spots.csv	3	19	456	574	-0.0034548	-0.103748	57.3826
ID34232	34232	25	4.11079	523	523	Speed_3_section_Mov_19_spots.csv	3	19	456	574	0.0830736	2.4947	57.4159
ID34245	34245	25	4.06283	524	524	Speed_3_section_Mov_19_spots.csv	3	19	456	574	-0.0479611	-1.44027	57.4492
ID34258	34258	25	4.12103	525	525	Speed_3_section_Mov_19_spots.csv	3	19	456	574	0.0581965	1.74764	57.4825
ID34275	34275	25	4.19747	526	526	Speed_3_section_Mov_19_spots.csv	3	19	456	574	0.0764386	2.29545	57.5158
ID34290	34290	25	3.88486	527	527	Speed_3_section_Mov_19_spots.csv	3	19	456	574	-0.312609	-9.38767	57.5491
ID34305	34305	25	4.08899	528	528	Speed_3_section_Mov_19_spots.csv	3	19	456	574	0.20413	6.13003	57.5824
ID34322	34322	25	4.12993	529	529	Speed_3_section_Mov_19_spots.csv	3	19	456	574	0.0409391	1.2294	57.6157
ID34331	34331	25	4.21114	530	530	Speed_3_section_Mov_19_spots.csv	3	19	456	574	0.0812162	2.43893	57.649
ID34350	34350	25	4.16811	531	531	Speed_3_section_Mov_19_spots.csv	3	19	456	574	-0.043028	-1.29213	57.6823
ID34362	34362	25	4.29815	532	532	Speed_3_section_Mov_19_spots.csv	3	19	456	574	0.130037	3.90502	57.7156
ID34372	34372	25	4.19759	533	533	Speed_3_section_Mov_19_spots.csv	3	19	456	574	-0.100556	-3.01971	57.7489
ID34387	34387	25	4.08688	534	534	Speed_3_section_Mov_19_spots.csv	3	19	456	574	-0.110712	-3.32469	57.7822
ID34403	34403	25	4.18965	535	535	Speed_3_section_Mov_19_spots.csv	3	19	456	574	0.102772	3.08625	57.8155
ID34416	34416	25	4.34437	536	536	Speed_3_section_Mov_19_spots.csv	3	19	456	574	0.154717	4.64617	57.8488
ID34431	34431	25	4.11212	537	537	Speed_3_section_Mov_19_spots.csv	3	19	456	574	-0.232256	-6.97465	57.8821
ID34448	34448	25	4.12353	538	538	Speed_3_section_Mov_19_spots.csv	3	19	456	574	0.011412	0.342703	57.9154
ID34463	34463	25	4.16027	539	539	Speed_3_section_Mov_19_spots.csv	3	19	456	574	0.0367452	1.10346	57.9487
ID34483	34483	25	4.2361	540	540	Speed_3_section_Mov_19_spots.csv	3	19	456	574	0.075823	2.27697	57.982
ID34500	34500	25	4.44578	541	541	Speed_3_section_Mov_19_spots.csv	3	19	456	574	0.20968	6.29669	58.0153
ID34516	34516	25	4.46934	542	542	Speed_3_section_Mov_19_spots.csv	3	19	456	574	0.0235624	0.70758	58.0486
ID34530	34530	25	4.44596	543	543	Speed_3_section_Mov_19_spots.csv	3	19	456	574	-0.0233827	-0.702182	58.0819
ID34546	34546	25	4.62579	544	544	Speed_3_section_Mov_19_spots.csv	3	19	456	574	0.179832	5.40037	58.1152
ID34570	34570	25	4.617	545	545	Speed_3_section_Mov_19_spots.csv	3	19	456	574	-0.00878266	-0.263744	58.1485
ID34584	34584	25	4.59419	546	546	Speed_3_section_Mov_19_spots.csv	3	19	456	574	-0.0228141	-0.68511	58.1818
ID34601	34601	25	4.68214	547	547	Speed_3_section_Mov_19_spots.csv	3	19	456	574	0.087952	2.6412	58.2151
ID34618	34618	25	4.73126	548	548	Speed_3_section_Mov_19_spots.csv	3	19	456	574	0.0491204	1.47509	58.2484
ID34635	34635	25	4.80287	549	549	Speed_3_section_Mov_19_spots.csv	3	19	456	574	0.0716086	2.15041	58.2817
ID34658	34658	25	4.81658	550	550	Speed_3_section_Mov_19_spots.csv	3	19	456	574	0.0137081	0.411654	58.315
ID34676	34676	25	4.79246	551	551	Speed_3_section_Mov_19_spots.csv	3	19	456	574	-0.0241235	-0.724429	58.3483
ID34700	34700	25	4.87657	552	552	Speed_3_section_Mov_19_spots.csv	3	19	456	574	0.0841121	2.52589	58.3816
ID34712	34712	25	4.95478	553	553	Speed_3_section_Mov_19_spots.csv	3	19	456	574	0.0782156	2.34882	58.4149
ID34732	34732	25	4.88958	554	554	Speed_3_section_Mov_19_spots.csv	3	19	456	574	-0.0652009	-1.95798	58.4482
ID34752	34752	25	4.88409	555	555	Speed_3_section_Mov_19_spots.csv	3	19	456	574	-0.00549796	-0.165104	58.4815
ID34769	34769	25	4.84215	556	556	Speed_3_section_Mov_19_spots.csv	3	19	456	574	-0.0419303	-1.25917	58.5148
ID34787	34787	25	4.85543	557	557	Speed_3_section_Mov_19_spots.csv	3	19	456	574	0.0132702	0.398504	58.5481
ID34805	34805	25	4.6895	558	558	Speed_3_section_Mov_19_spots.csv	3	19	456	574	-0.165921	-4.98262	58.5814
ID34825	34825	25	4.68553	559	559	Speed_3_section_Mov_19_spots.csv	3	19	456	574	-0.00397776	-0.119452	58.6147
ID34840	34840	25	5.04295	560	560	Speed_3_section_Mov_19_spots.csv	3	19	456	574	0.357419	10.7333	58.648
ID34857	34857	25	5.00138	561	561	Speed_3_section_Mov_19_spots.csv	3	19	456	574	-0.0415636	-1.24815	58.6813
ID34870	34870	25	4.99498	562	562	Speed_3_section_Mov_19_spots.csv	3	19	456	574	-0.00640362	-0.192301	58.7146
ID34892	34892	25	4.70032	563	563	Speed_3_section_Mov_19_spots.csv	3	19	456	574	-0.294662	-8.84871	58.7479
ID34904	34904	25	5.12638	564	564	Speed_3_section_Mov_19_spots.csv	3	19	456	574	0.426059	12.7946	58.7812
ID34920	34920	25	5.12717	565	565	Speed_3_section_Mov_19_spots.csv	3	19	456	574	0.00079469	0.0238646	58.8145
ID34938	34938	25	5.08247	566	566	Speed_3_section_Mov_19_spots.csv	3	19	456	574	-0.0446977	-1.34227	58.8478
ID34953	34953	25	5.26739	567	567	Speed_3_section_Mov_19_spots.csv	3	19	456	574	0.184915	5.55299	58.8811
ID34975	34975	25	5.15095	568	568	Speed_3_section_Mov_19_spots.csv	3	19	456	574	-0.11644	-3.4967	58.9144
ID34990	34990	25	4.70267	569	569	Speed_3_section_Mov_19_spots.csv	3	19	456	574	-0.44828	-13.4619	58.9477
ID35009	35009	25	4.65931	570	570	Speed_3_section_Mov_19_spots.csv	3	19	456	574	-0.0433583	-1.30205	58.981
ID35033	35033	25	4.67701	571	571	Speed_3_section_Mov_19_spots.csv	3	19	456	574	0.0177013	0.53157	59.0143
ID35064	35064	25	4.44017	573	573	Speed_3_section_Mov_19_spots.csv	3	19	456	574	-0.236842	-7.11236	59.0809
ID35082	35082	25	5.19594	574	574	Speed_3_section_Mov_19_spots.csv	3	19	456	574	0.755771	22.6958	59.1142
ID35085	35085	27	4.52358	575	575	Speed_3_section_Mov_19_spots.csv	3	19	575	599	0		59.1475
ID35103	35103	27	4.54676	576	576	Speed_3_section_Mov_19_spots.csv	3	19	575	599	0.0231775	0.696022	59.1808
ID35121	35121	27	4.60236	577	577	Speed_3_section_Mov_19_spots.csv	3	19	575	599	0.0555961	1.66955	59.2141
ID35143	35143	27	4.5857	578	578	Speed_3_section_Mov_19_spots.csv	3	19	575	599	-0.0166535	-0.500104	59.2474
ID35163	35163	27	4.67958	579	579	Speed_3_section_Mov_19_spots.csv	3	19	575	599	0.0938719	2.81898	59.2807
ID35182	35182	27	4.68869	580	580	Speed_3_section_Mov_19_spots.csv	3	19	575	599	0.00911659	0.273772	59.314
ID35200	35200	27	4.67326	581	581	Speed_3_section_Mov_19_spots.csv	3	19	575	599	-0.015432	-0.463425	59.3473
ID35222	35222	27	4.7176	582	582	Speed_3_section_Mov_19_spots.csv	3	19	575	599	0.0443402	1.33154	59.3806
ID35239	35239	27	4.72905	583	583	Speed_3_section_Mov_19_spots.csv	3	19	575	599	0.0114467	0.343746	59.4139
ID35258	35258	27	4.7227	584	584	Speed_3_section_Mov_19_spots.csv	3	19	575	599	-0.00634972	-0.190682	59.4472
ID35278	35278	27	4.79134	585	585	Speed_3_section_Mov_19_spots.csv	3	19	575	599	0.068644	2.06138	59.4805
ID35294	35294	27	4.845	586	586	Speed_3_section_Mov_19_spots.csv	3	19	575	599	0.0536606	1.61143	59.5138
ID35314	35314	27	4.89117	587	587	Speed_3_section_Mov_19_spots.csv	3	19	575	599	0.0461639	1.3863	59.5471
ID35330	35330	27	4.88098	588	588	Speed_3_section_Mov_19_spots.csv	3	19	575	599	-0.0101897	-0.305997	59.5804
ID35346	35346	27	4.91826	589	589	Speed_3_section_Mov_19_spots.csv	3	19	575	599	0.0372808	1.11954	59.6137
ID35362	35362	27	4.9152	590	590	Speed_3_section_Mov_19_spots.csv	3	19	575	599	-0.00305761	-0.09182	59.647
ID35376	35376	27	4.9421	591	591	Speed_3_section_Mov_19_spots.csv	3	19	575	599	0.0269004	0.80782	59.6803
ID35388	35388	27	4.93914	592	592	Speed_3_section_Mov_19_spots.csv	3	19	575	599	-0.0029629	-0.088976	59.7136
ID35403	35403	27	4.96894	593	593	Speed_3_section_Mov_19_spots.csv	3	19	575	599	0.0298005	0.894911	59.7469
ID35417	35417	27	4.97311	594	594	Speed_3_section_Mov_19_spots.csv	3	19	575	599	0.00416978	0.125219	59.7802
ID35433	35433	27	4.98469	595	595	Speed_3_section_Mov_19_spots.csv	3	19	575	599	0.0115859	0.347925	59.8135
ID35448	35448	27	4.96774	596	596	Speed_3_section_Mov_19_spots.csv	3	19	575	599	-0.0169512	-0.509045	59.8468
ID35465	35465	27	4.96255	597	597	Speed_3_section_Mov_19_spots.csv	3	19	575	599	-0.00519042	-0.155868	59.8801
ID35481	35481	27	5.01626	598	598	Speed_3_section_Mov_19_spots.csv	3	19	575	599	0.0537078	1.61285	59.9134
ID35498	35498	27	5.0317	599	599	Speed_3_section_Mov_19_spots.csv	3	19	575	599	0.0154373	0.463582	59.9467
ID35537	35537	0	0.22888	0	0	Speed_4_section_Mov_19_spots.csv	4	19	0	100	0		60
ID35546	35546	0	0.236658	1	1	Speed_4_section_Mov_19_spots.csv	4	19	0	100	0.00777789	0.23357	60.0333
ID35554	35554	0	0.212106	2	2	Speed_4_section_Mov_19_spots.csv	4	19	0	100	-0.0245518	-0.737293	60.0666
ID35562	35562	0	0.248487	3	3	Speed_4_section_Mov_19_spots.csv	4	19	0	100	0.0363808	1.09252	60.0999
ID35572	35572	0	0.249015	4	4	Speed_4_section_Mov_19_spots.csv	4	19	0	100	0.000528158	0.0158606	60.1332
ID35580	35580	0	0.262037	5	5	Speed_4_section_Mov_19_spots.csv	4	19	0	100	0.0130221	0.391055	60.1665
ID35589	35589	0	0.273529	6	6	Speed_4_section_Mov_19_spots.csv	4	19	0	100	0.0114914	0.345088	60.1998
ID35599	35599	0	0.281053	7	7	Speed_4_section_Mov_19_spots.csv	4	19	0	100	0.00752415	0.22595	60.2331
ID35606	35606	0	0.300452	8	8	Speed_4_section_Mov_19_spots.csv	4	19	0	100	0.0193996	0.58257	60.2664
ID35617	35617	0	0.30848	9	9	Speed_4_section_Mov_19_spots.csv	4	19	0	100	0.00802745	0.241064	60.2997
ID35623	35623	0	0.317277	10	10	Speed_4_section_Mov_19_spots.csv	4	19	0	100	0.00879756	0.264191	60.333
ID35634	35634	0	0.320768	11	11	Speed_4_section_Mov_19_spots.csv	4	19	0	100	0.00349053	0.104821	60.3663
ID35641	35641	0	0.329425	12	12	Speed_4_section_Mov_19_spots.csv	4	19	0	100	0.00865704	0.259971	60.3996
ID35650	35650	0	0.331924	13	13	Speed_4_section_Mov_19_spots.csv	4	19	0	100	0.00249957	0.0750623	60.4329
ID35660	35660	0	0.372078	14	14	Speed_4_section_Mov_19_spots.csv	4	19	0	100	0.0401534	1.20581	60.4662
ID35669	35669	0	0.38042	15	15	Speed_4_section_Mov_19_spots.csv	4	19	0	100	0.00834223	0.250517	60.4995
ID35676	35676	0	0.388311	16	16	Speed_4_section_Mov_19_spots.csv	4	19	0	100	0.00789071	0.236958	60.5328
ID35686	35686	0	0.423605	17	17	Speed_4_section_Mov_19_spots.csv	4	19	0	100	0.035294	1.05988	60.5661
ID35694	35694	0	0.411295	18	18	Speed_4_section_Mov_19_spots.csv	4	19	0	100	-0.01231	-0.369669	60.5994
ID35702	35702	0	0.436319	19	19	Speed_4_section_Mov_19_spots.csv	4	19	0	100	0.0250242	0.751477	60.6327
ID35711	35711	0	0.452955	20	20	Speed_4_section_Mov_19_spots.csv	4	19	0	100	0.0166359	0.499576	60.666
ID35718	35718	0	0.467704	21	21	Speed_4_section_Mov_19_spots.csv	4	19	0	100	0.0147487	0.442903	60.6993
ID35728	35728	0	0.46809	22	22	Speed_4_section_Mov_19_spots.csv	4	19	0	100	0.000386763	0.0116145	60.7326
ID35734	35734	0	0.490649	23	23	Speed_4_section_Mov_19_spots.csv	4	19	0	100	0.0225589	0.677444	60.7659
ID35740	35740	0	0.52846	24	24	Speed_4_section_Mov_19_spots.csv	4	19	0	100	0.0378111	1.13547	60.7992
ID35746	35746	0	0.511611	25	25	Speed_4_section_Mov_19_spots.csv	4	19	0	100	-0.0168489	-0.505973	60.8325
ID35754	35754	0	0.568287	26	26	Speed_4_section_Mov_19_spots.csv	4	19	0	100	0.0566761	1.70198	60.8658
ID35761	35761	0	0.573145	27	27	Speed_4_section_Mov_19_spots.csv	4	19	0	100	0.00485738	0.145867	60.8991
ID35767	35767	0	0.590617	28	28	Speed_4_section_Mov_19_spots.csv	4	19	0	100	0.0174723	0.524694	60.9324
ID35776	35776	0	0.611113	29	29	Speed_4_section_Mov_19_spots.csv	4	19	0	100	0.0204963	0.615506	60.9657
ID35784	35784	0	0.620167	30	30	Speed_4_section_Mov_19_spots.csv	4	19	0	100	0.00905309	0.271865	60.999
ID35791	35791	0	0.614157	31	31	Speed_4_section_Mov_19_spots.csv	4	19	0	100	-0.00600979	-0.180474	61.0323
ID35799	35799	0	0.610998	32	32	Speed_4_section_Mov_19_spots.csv	4	19	0	100	-0.00315831	-0.0948441	61.0656
ID35807	35807	0	0.638736	33	33	Speed_4_section_Mov_19_spots.csv	4	19	0	100	0.0277374	0.832954	61.0989
ID35815	35815	0	0.637714	34	34	Speed_4_section_Mov_19_spots.csv	4	19	0	100	-0.00102141	-0.0306728	61.1322
ID35823	35823	0	0.673937	35	35	Speed_4_section_Mov_19_spots.csv	4	19	0	100	0.0362227	1.08777	61.1655
ID35832	35832	0	0.66788	36	36	Speed_4_section_Mov_19_spots.csv	4	19	0	100	-0.00605761	-0.18191	61.1988
ID35840	35840	0	0.666668	37	37	Speed_4_section_Mov_19_spots.csv	4	19	0	100	-0.00121151	-0.0363816	61.2321
ID35847	35847	0	0.676193	38	38	Speed_4_section_Mov_19_spots.csv	4	19	0	100	0.00952541	0.286048	61.2654
ID35858	35858	0	0.687488	39	39	Speed_4_section_Mov_19_spots.csv	4	19	0	100	0.0112948	0.339183	61.2987
ID35869	35869	0	0.689955	40	40	Speed_4_section_Mov_19_spots.csv	4	19	0	100	0.00246642	0.0740665	61.332
ID35881	35881	0	0.701065	41	41	Speed_4_section_Mov_19_spots.csv	4	19	0	100	0.0111102	0.333638	61.3653
ID35889	35889	0	0.709533	42	42	Speed_4_section_Mov_19_spots.csv	4	19	0	100	0.0084681	0.254297	61.3986
ID35897	35897	0	0.720332	43	43	Speed_4_section_Mov_19_spots.csv	4	19	0	100	0.0107991	0.324297	61.4319
ID35905	35905	0	0.736484	44	44	Speed_4_section_Mov_19_spots.csv	4	19	0	100	0.0161518	0.48504	61.4652
ID35913	35913	0	0.73132	45	45	Speed_4_section_Mov_19_spots.csv	4	19	0	100	-0.00516412	-0.155079	61.4985
ID35923	35923	0	0.745316	46	46	Speed_4_section_Mov_19_spots.csv	4	19	0	100	0.0139967	0.420322	61.5318
ID35931	35931	0	0.751444	47	47	Speed_4_section_Mov_19_spots.csv	4	19	0	100	0.00612745	0.184008	61.5651
ID35939	35939	0	0.763226	48	48	Speed_4_section_Mov_19_spots.csv	4	19	0	100	0.0117816	0.353803	61.5984
ID35947	35947	0	0.785417	49	49	Speed_4_section_Mov_19_spots.csv	4	19	0	100	0.0221914	0.666408	61.6317
ID35954	35954	0	0.778556	50	50	Speed_4_section_Mov_19_spots.csv	4	19	0	100	-0.0068605	-0.206021	61.665
ID35962	35962	0	0.783548	51	51	Speed_4_section_Mov_19_spots.csv	4	19	0	100	0.00499114	0.149884	61.6983
ID35969	35969	0	0.808031	52	52	Speed_4_section_Mov_19_spots.csv	4	19	0	100	0.0244837	0.735245	61.7316
ID35976	35976	0	0.803574	53	53	Speed_4_section_Mov_19_spots.csv	4	19	0	100	-0.00445715	-0.133848	61.7649
ID35985	35985	0	0.836698	54	54	Speed_4_section_Mov_19_spots.csv	4	19	0	100	0.0331235	0.9947	61.7982
ID35991	35991	0	0.835803	55	55	Speed_4_section_Mov_19_spots.csv	4	19	0	100	-0.000894549	-0.0268633	61.8315
ID35999	35999	0	0.845395	56	56	Speed_4_section_Mov_19_spots.csv	4	19	0	100	0.00959155	0.288034	61.8648
ID36007	36007	0	0.859807	57	57	Speed_4_section_Mov_19_spots.csv	4	19	0	100	0.0144122	0.4328	61.8981
ID36015	36015	0	0.866723	58	58	Speed_4_section_Mov_19_spots.csv	4	19	0	100	0.00691637	0.207699	61.9314
ID36027	36027	0	0.87475	59	59	Speed_4_section_Mov_19_spots.csv	4	19	0	100	0.00802669	0.241042	61.9647
ID36032	36032	0	0.910846	60	60	Speed_4_section_Mov_19_spots.csv	4	19	0	100	0.036096	1.08397	61.998
ID36041	36041	0	0.9147	61	61	Speed_4_section_Mov_19_spots.csv	4	19	0	100	0.00385408	0.115738	62.0313
ID36050	36050	0	0.940111	62	62	Speed_4_section_Mov_19_spots.csv	4	19	0	100	0.0254113	0.763102	62.0646
ID36057	36057	0	0.969024	63	63	Speed_4_section_Mov_19_spots.csv	4	19	0	100	0.0289129	0.868254	62.0979
ID36066	36066	0	0.98534	64	64	Speed_4_section_Mov_19_spots.csv	4	19	0	100	0.0163159	0.489966	62.1312
ID36076	36076	0	0.98963	65	65	Speed_4_section_Mov_19_spots.csv	4	19	0	100	0.00428967	0.128819	62.1645
ID36084	36084	0	1.01057	66	66	Speed_4_section_Mov_19_spots.csv	4	19	0	100	0.0209402	0.628836	62.1978
ID36090	36090	0	1.03589	67	67	Speed_4_section_Mov_19_spots.csv	4	19	0	100	0.0253249	0.760508	62.2311
ID36099	36099	0	1.03988	68	68	Speed_4_section_Mov_19_spots.csv	4	19	0	100	0.00398308	0.119612	62.2644
ID36106	36106	0	1.05867	69	69	Speed_4_section_Mov_19_spots.csv	4	19	0	100	0.0187884	0.564215	62.2977
ID36115	36115	0	1.06131	70	70	Speed_4_section_Mov_19_spots.csv	4	19	0	100	0.00264206	0.079341	62.331
ID36121	36121	0	1.08623	71	71	Speed_4_section_Mov_19_spots.csv	4	19	0	100	0.0249257	0.748519	62.3643
ID36129	36129	0	1.08539	72	72	Speed_4_section_Mov_19_spots.csv	4	19	0	100	-0.000843301	-0.0253244	62.3976
ID36137	36137	0	1.0842	73	73	Speed_4_section_Mov_19_spots.csv	4	19	0	100	-0.00119338	-0.0358371	62.4309
ID36145	36145	0	1.10775	74	74	Speed_4_section_Mov_19_spots.csv	4	19	0	100	0.0235519	0.707264	62.4642
ID36152	36152	0	1.10689	75	75	Speed_4_section_Mov_19_spots.csv	4	19	0	100	-0.000862211	-0.0258922	62.4975
ID36160	36160	0	1.13613	76	76	Speed_4_section_Mov_19_spots.csv	4	19	0	100	0.0292439	0.878195	62.5308
ID36168	36168	0	1.13956	77	77	Speed_4_section_Mov_19_spots.csv	4	19	0	100	0.00342728	0.102921	62.5641
ID36176	36176	0	1.16385	78	78	Speed_4_section_Mov_19_spots.csv	4	19	0	100	0.0242957	0.729599	62.5974
ID36184	36184	0	1.167	79	79	Speed_4_section_Mov_19_spots.csv	4	19	0	100	0.00314844	0.0945476	62.6307
ID36193	36193	0	1.20346	80	80	Speed_4_section_Mov_19_spots.csv	4	19	0	100	0.036461	1.09492	62.664
ID36202	36202	0	1.21604	81	81	Speed_4_section_Mov_19_spots.csv	4	19	0	100	0.0125765	0.377672	62.6973
ID36210	36210	0	1.23869	82	82	Speed_4_section_Mov_19_spots.csv	4	19	0	100	0.0226471	0.680093	62.7306
ID36218	36218	0	1.27475	83	83	Speed_4_section_Mov_19_spots.csv	4	19	0	100	0.0360668	1.08309	62.7639
ID36229	36229	0	1.27496	84	84	Speed_4_section_Mov_19_spots.csv	4	19	0	100	0.000206155	0.00619085	62.7972
ID36237	36237	0	1.32357	85	85	Speed_4_section_Mov_19_spots.csv	4	19	0	100	0.0486064	1.45965	62.8305
ID36247	36247	0	1.37834	86	86	Speed_4_section_Mov_19_spots.csv	4	19	0	100	0.0547739	1.64486	62.8638
ID36254	36254	0	1.42655	87	87	Speed_4_section_Mov_19_spots.csv	4	19	0	100	0.0482114	1.44779	62.8971
ID36263	36263	0	1.46695	88	88	Speed_4_section_Mov_19_spots.csv	4	19	0	100	0.0403939	1.21303	62.9304
ID36268	36268	0	1.50729	89	89	Speed_4_section_Mov_19_spots.csv	4	19	0	100	0.040345	1.21156	62.9637
ID36275	36275	0	1.53896	90	90	Speed_4_section_Mov_19_spots.csv	4	19	0	100	0.0316677	0.950981	62.997
ID36282	36282	0	1.61946	91	91	Speed_4_section_Mov_19_spots.csv	4	19	0	100	0.0805018	2.41747	63.0303
ID36289	36289	0	1.65579	92	92	Speed_4_section_Mov_19_spots.csv	4	19	0	100	0.0363319	1.09105	63.0636
ID36296	36296	0	1.7011	93	93	Speed_4_section_Mov_19_spots.csv	4	19	0	100	0.0453053	1.36052	63.0969
ID36302	36302	0	1.73618	94	94	Speed_4_section_Mov_19_spots.csv	4	19	0	100	0.0350839	1.05357	63.1302
ID36307	36307	0	1.78096	95	95	Speed_4_section_Mov_19_spots.csv	4	19	0	100	0.0447806	1.34476	63.1635
ID36313	36313	0	1.84346	96	96	Speed_4_section_Mov_19_spots.csv	4	19	0	100	0.0624974	1.8768	63.1968
ID36319	36319	0	1.88002	97	97	Speed_4_section_Mov_19_spots.csv	4	19	0	100	0.0365611	1.09793	63.2301
ID36327	36327	0	1.97203	98	98	Speed_4_section_Mov_19_spots.csv	4	19	0	100	0.0920093	2.76304	63.2634
ID36333	36333	0	1.96194	99	99	Speed_4_section_Mov_19_spots.csv	4	19	0	100	-0.0100886	-0.302962	63.2967
ID36343	36343	0	2.00331	100	100	Speed_4_section_Mov_19_spots.csv	4	19	0	100	0.0413725	1.24242	63.33
ID36348	36348	14	2.11469	101	101	Speed_4_section_Mov_19_spots.csv	4	19	101	211	0		63.3633
ID36354	36354	14	2.1529	102	102	Speed_4_section_Mov_19_spots.csv	4	19	101	211	0.0382072	1.14736	63.3966
ID36360	36360	14	2.21451	103	103	Speed_4_section_Mov_19_spots.csv	4	19	101	211	0.061616	1.85033	63.4299
ID36364	36364	14	2.26858	104	104	Speed_4_section_Mov_19_spots.csv	4	19	101	211	0.0540653	1.62358	63.4632
ID36369	36369	14	2.3173	105	105	Speed_4_section_Mov_19_spots.csv	4	19	101	211	0.048725	1.46321	63.4965
ID36374	36374	14	2.34036	106	106	Speed_4_section_Mov_19_spots.csv	4	19	101	211	0.0230601	0.692496	63.5298
ID36380	36380	14	2.40323	107	107	Speed_4_section_Mov_19_spots.csv	4	19	101	211	0.0628626	1.88777	63.5631
ID36385	36385	14	2.47264	108	108	Speed_4_section_Mov_19_spots.csv	4	19	101	211	0.0694106	2.0844	63.5964
ID36390	36390	14	2.53134	109	109	Speed_4_section_Mov_19_spots.csv	4	19	101	211	0.0586982	1.76271	63.6297
ID36396	36396	14	2.56728	110	110	Speed_4_section_Mov_19_spots.csv	4	19	101	211	0.0359429	1.07937	63.663
ID36400	36400	14	2.609	111	111	Speed_4_section_Mov_19_spots.csv	4	19	101	211	0.0417219	1.25291	63.6963
ID36405	36405	14	2.64486	112	112	Speed_4_section_Mov_19_spots.csv	4	19	101	211	0.0358558	1.07675	63.7296
ID36410	36410	14	2.69995	113	113	Speed_4_section_Mov_19_spots.csv	4	19	101	211	0.0550912	1.65439	63.7629
ID36415	36415	14	2.76229	114	114	Speed_4_section_Mov_19_spots.csv	4	19	101	211	0.0623388	1.87204	63.7962
ID36418	36418	14	2.81068	115	115	Speed_4_section_Mov_19_spots.csv	4	19	101	211	0.048395	1.4533	63.8295
ID36424	36424	14	2.82028	116	116	Speed_4_section_Mov_19_spots.csv	4	19	101	211	0.00959886	0.288254	63.8628
ID36428	36428	14	2.8738	117	117	Speed_4_section_Mov_19_spots.csv	4	19	101	211	0.0535226	1.60729	63.8961
ID36433	36433	14	2.95214	118	118	Speed_4_section_Mov_19_spots.csv	4	19	101	211	0.0783396	2.35254	63.9294
ID36439	36439	14	3.01921	119	119	Speed_4_section_Mov_19_spots.csv	4	19	101	211	0.067067	2.01402	63.9627
ID36442	36442	14	3.07715	120	120	Speed_4_section_Mov_19_spots.csv	4	19	101	211	0.0579393	1.73992	63.996
ID36445	36445	14	3.11339	121	121	Speed_4_section_Mov_19_spots.csv	4	19	101	211	0.0362439	1.08841	64.0293
ID36449	36449	14	3.17263	122	122	Speed_4_section_Mov_19_spots.csv	4	19	101	211	0.0592376	1.77891	64.0626
ID36453	36453	14	3.25202	123	123	Speed_4_section_Mov_19_spots.csv	4	19	101	211	0.0793916	2.38413	64.0959
ID36456	36456	14	3.31014	124	124	Speed_4_section_Mov_19_spots.csv	4	19	101	211	0.058115	1.74519	64.1292
ID36461	36461	14	3.39308	125	125	Speed_4_section_Mov_19_spots.csv	4	19	101	211	0.0829424	2.49076	64.1625
ID36465	36465	14	3.42771	126	126	Speed_4_section_Mov_19_spots.csv	4	19	101	211	0.0346361	1.04012	64.1958
ID36470	36470	14	3.46755	127	127	Speed_4_section_Mov_19_spots.csv	4	19	101	211	0.0398332	1.19619	64.2291
ID36473	36473	14	3.61016	128	128	Speed_4_section_Mov_19_spots.csv	4	19	101	211	0.142614	4.28269	64.2624
ID36478	36478	14	3.64983	129	129	Speed_4_section_Mov_19_spots.csv	4	19	101	211	0.039666	1.19117	64.2957
ID36482	36482	14	3.74437	130	130	Speed_4_section_Mov_19_spots.csv	4	19	101	211	0.0945397	2.83903	64.329
ID36486	36486	14	3.82311	131	131	Speed_4_section_Mov_19_spots.csv	4	19	101	211	0.0787382	2.36451	64.3623
ID36490	36490	14	3.94252	132	132	Speed_4_section_Mov_19_spots.csv	4	19	101	211	0.119411	3.58591	64.3956
ID36493	36493	14	4.01832	133	133	Speed_4_section_Mov_19_spots.csv	4	19	101	211	0.075804	2.2764	64.4289
ID36496	36496	14	4.08112	134	134	Speed_4_section_Mov_19_spots.csv	4	19	101	211	0.0628002	1.88589	64.4622
ID36499	36499	14	4.17913	135	135	Speed_4_section_Mov_19_spots.csv	4	19	101	211	0.0980071	2.94316	64.4955
ID36502	36502	14	4.28026	136	136	Speed_4_section_Mov_19_spots.csv	4	19	101	211	0.101129	3.03691	64.5288
ID36505	36505	14	4.33989	137	137	Speed_4_section_Mov_19_spots.csv	4	19	101	211	0.0596362	1.79088	64.5621
ID36508	36508	14	4.44782	138	138	Speed_4_section_Mov_19_spots.csv	4	19	101	211	0.107922	3.24091	64.5954
ID36512	36512	14	4.51535	139	139	Speed_4_section_Mov_19_spots.csv	4	19	101	211	0.067537	2.02814	64.6287
ID36515	36515	14	4.60131	140	140	Speed_4_section_Mov_19_spots.csv	4	19	101	211	0.0859581	2.58132	64.662
ID36518	36518	14	4.66574	141	141	Speed_4_section_Mov_19_spots.csv	4	19	101	211	0.0644275	1.93476	64.6953
ID36522	36522	14	4.7421	142	142	Speed_4_section_Mov_19_spots.csv	4	19	101	211	0.0763574	2.29301	64.7286
ID36527	36527	14	4.84429	143	143	Speed_4_section_Mov_19_spots.csv	4	19	101	211	0.102195	3.06892	64.7619
ID36531	36531	14	4.96775	144	144	Speed_4_section_Mov_19_spots.csv	4	19	101	211	0.123457	3.70743	64.7952
ID36536	36536	14	5.05115	145	145	Speed_4_section_Mov_19_spots.csv	4	19	101	211	0.0834049	2.50465	64.8285
ID36540	36540	14	5.12817	146	146	Speed_4_section_Mov_19_spots.csv	4	19	101	211	0.0770127	2.31269	64.8618
ID36544	36544	14	5.23969	147	147	Speed_4_section_Mov_19_spots.csv	4	19	101	211	0.111524	3.34906	64.8951
ID36548	36548	14	5.31619	148	148	Speed_4_section_Mov_19_spots.csv	4	19	101	211	0.0765025	2.29737	64.9284
ID36552	36552	14	5.39549	149	149	Speed_4_section_Mov_19_spots.csv	4	19	101	211	0.0792998	2.38138	64.9617
ID36556	36556	14	5.48065	150	150	Speed_4_section_Mov_19_spots.csv	4	19	101	211	0.0851589	2.55732	64.995
ID36561	36561	14	5.54931	151	151	Speed_4_section_Mov_19_spots.csv	4	19	101	211	0.0686565	2.06176	65.0283
ID36564	36564	14	5.60683	152	152	Speed_4_section_Mov_19_spots.csv	4	19	101	211	0.0575245	1.72746	65.0616
ID36568	36568	14	5.71895	153	153	Speed_4_section_Mov_19_spots.csv	4	19	101	211	0.112116	3.36684	65.0949
ID36572	36572	14	5.84896	154	154	Speed_4_section_Mov_19_spots.csv	4	19	101	211	0.130008	3.90416	65.1282
ID36576	36576	14	5.93449	155	155	Speed_4_section_Mov_19_spots.csv	4	19	101	211	0.0855354	2.56863	65.1615
ID36581	36581	14	6.02715	156	156	Speed_4_section_Mov_19_spots.csv	4	19	101	211	0.0926592	2.78256	65.1948
ID36586	36586	14	6.12028	157	157	Speed_4_section_Mov_19_spots.csv	4	19	101	211	0.0931314	2.79674	65.2281
ID36590	36590	14	6.19358	158	158	Speed_4_section_Mov_19_spots.csv	4	19	101	211	0.0733022	2.20127	65.2614
ID36595	36595	14	6.33198	159	159	Speed_4_section_Mov_19_spots.csv	4	19	101	211	0.138401	4.15618	65.2947
ID36599	36599	14	6.3901	160	160	Speed_4_section_Mov_19_spots.csv	4	19	101	211	0.0581116	1.74509	65.328
ID36604	36604	14	6.48345	161	161	Speed_4_section_Mov_19_spots.csv	4	19	101	211	0.0933557	2.80347	65.3613
ID36608	36608	14	6.54	162	162	Speed_4_section_Mov_19_spots.csv	4	19	101	211	0.0565455	1.69806	65.3946
ID36612	36612	14	6.69068	163	163	Speed_4_section_Mov_19_spots.csv	4	19	101	211	0.150684	4.52504	65.4279
ID36616	36616	14	6.80284	164	164	Speed_4_section_Mov_19_spots.csv	4	19	101	211	0.11216	3.36816	65.4612
ID36621	36621	14	6.84777	165	165	Speed_4_section_Mov_19_spots.csv	4	19	101	211	0.0449294	1.34923	65.4945
ID36627	36627	14	6.95348	166	166	Speed_4_section_Mov_19_spots.csv	4	19	101	211	0.105709	3.17444	65.5278
ID36633	36633	14	6.9993	167	167	Speed_4_section_Mov_19_spots.csv	4	19	101	211	0.045823	1.37606	65.5611
ID36638	36638	14	7.06889	168	168	Speed_4_section_Mov_19_spots.csv	4	19	101	211	0.0695856	2.08966	65.5944
ID36643	36643	14	7.17803	169	169	Speed_4_section_Mov_19_spots.csv	4	19	101	211	0.10914	3.27746	65.6277
ID36648	36648	14	7.28893	170	170	Speed_4_section_Mov_19_spots.csv	4	19	101	211	0.110905	3.33047	65.661
ID36654	36654	14	7.35292	171	171	Speed_4_section_Mov_19_spots.csv	4	19	101	211	0.0639922	1.92169	65.6943
ID36657	36657	14	7.407	172	172	Speed_4_section_Mov_19_spots.csv	4	19	101	211	0.0540711	1.62376	65.7276
ID36661	36661	14	7.47315	173	173	Speed_4_section_Mov_19_spots.csv	4	19	101	211	0.0661593	1.98676	65.7609
ID36665	36665	14	7.53774	174	174	Speed_4_section_Mov_19_spots.csv	4	19	101	211	0.0645829	1.93943	65.7942
ID36671	36671	14	7.64187	175	175	Speed_4_section_Mov_19_spots.csv	4	19	101	211	0.10413	3.12703	65.8275
ID36675	36675	14	7.71634	176	176	Speed_4_section_Mov_19_spots.csv	4	19	101	211	0.0744681	2.23628	65.8608
ID36683	36683	14	7.76495	177	177	Speed_4_section_Mov_19_spots.csv	4	19	101	211	0.0486114	1.4598	65.8941
ID36688	36688	14	7.79191	178	178	Speed_4_section_Mov_19_spots.csv	4	19	101	211	0.0269656	0.809778	65.9274
ID36695	36695	14	7.89171	179	179	Speed_4_section_Mov_19_spots.csv	4	19	101	211	0.0997945	2.99683	65.9607
ID36700	36700	14	7.93996	180	180	Speed_4_section_Mov_19_spots.csv	4	19	101	211	0.0482524	1.44902	65.994
ID36705	36705	14	7.98232	181	181	Speed_4_section_Mov_19_spots.csv	4	19	101	211	0.0423622	1.27214	66.0273
ID36711	36711	14	8.06648	182	182	Speed_4_section_Mov_19_spots.csv	4	19	101	211	0.0841624	2.5274	66.0606
ID36715	36715	14	8.14417	183	183	Speed_4_section_Mov_19_spots.csv	4	19	101	211	0.0776844	2.33287	66.0939
ID36721	36721	14	8.25349	184	184	Speed_4_section_Mov_19_spots.csv	4	19	101	211	0.109321	3.28291	66.1272
ID36725	36725	14	8.32697	185	185	Speed_4_section_Mov_19_spots.csv	4	19	101	211	0.0734809	2.20663	66.1605
ID36730	36730	14	8.39499	186	186	Speed_4_section_Mov_19_spots.csv	4	19	101	211	0.0680222	2.04271	66.1938
ID36733	36733	14	8.4365	187	187	Speed_4_section_Mov_19_spots.csv	4	19	101	211	0.0415088	1.24651	66.2271
ID36737	36737	14	8.47577	188	188	Speed_4_section_Mov_19_spots.csv	4	19	101	211	0.039268	1.17922	66.2604
ID36741	36741	14	8.52448	189	189	Speed_4_section_Mov_19_spots.csv	4	19	101	211	0.0487144	1.46289	66.2937
ID36746	36746	14	8.56252	190	190	Speed_4_section_Mov_19_spots.csv	4	19	101	211	0.0380326	1.14212	66.327
ID36750	36750	14	8.61634	191	191	Speed_4_section_Mov_19_spots.csv	4	19	101	211	0.0538274	1.61644	66.3603
ID36754	36754	14	8.64764	192	192	Speed_4_section_Mov_19_spots.csv	4	19	101	211	0.0312934	0.939742	66.3936
ID36758	36758	14	8.65439	193	193	Speed_4_section_Mov_19_spots.csv	4	19	101	211	0.0067509	0.20273	66.4269
ID36764	36764	14	8.70159	194	194	Speed_4_section_Mov_19_spots.csv	4	19	101	211	0.0472046	1.41755	66.4602
ID36771	36771	14	8.73059	195	195	Speed_4_section_Mov_19_spots.csv	4	19	101	211	0.0289997	0.870863	66.4935
ID36775	36775	14	8.74487	196	196	Speed_4_section_Mov_19_spots.csv	4	19	101	211	0.0142789	0.428796	66.5268
ID36779	36779	14	8.76432	197	197	Speed_4_section_Mov_19_spots.csv	4	19	101	211	0.0194509	0.584111	66.5601
ID36784	36784	14	8.77518	198	198	Speed_4_section_Mov_19_spots.csv	4	19	101	211	0.0108545	0.325962	66.5934
ID36790	36790	14	8.78592	199	199	Speed_4_section_Mov_19_spots.csv	4	19	101	211	0.0107416	0.32257	66.6267
ID36797	36797	14	8.84527	200	200	Speed_4_section_Mov_19_spots.csv	4	19	101	211	0.0593553	1.78244	66.66
ID36801	36801	14	8.80952	201	201	Speed_4_section_Mov_19_spots.csv	4	19	101	211	-0.0357489	-1.07354	66.6933
ID36803	36803	14	8.86063	202	202	Speed_4_section_Mov_19_spots.csv	4	19	101	211	0.0511098	1.53483	66.7266
ID36809	36809	14	8.88114	203	203	Speed_4_section_Mov_19_spots.csv	4	19	101	211	0.0205032	0.615711	66.7599
ID36814	36814	14	8.92521	204	204	Speed_4_section_Mov_19_spots.csv	4	19	101	211	0.04407	1.32342	66.7932
ID36817	36817	14	8.93783	205	205	Speed_4_section_Mov_19_spots.csv	4	19	101	211	0.0126245	0.379114	66.8265
ID36824	36824	14	8.91187	206	206	Speed_4_section_Mov_19_spots.csv	4	19	101	211	-0.0259651	-0.779733	66.8598
ID36829	36829	14	8.93112	207	207	Speed_4_section_Mov_19_spots.csv	4	19	101	211	0.0192489	0.578045	66.8931
ID36832	36832	14	8.93312	208	208	Speed_4_section_Mov_19_spots.csv	4	19	101	211	0.00200683	0.0602651	66.9264
ID36836	36836	14	8.90578	209	209	Speed_4_section_Mov_19_spots.csv	4	19	101	211	-0.0273462	-0.821208	66.9597
ID36840	36840	14	8.94586	210	210	Speed_4_section_Mov_19_spots.csv	4	19	101	211	0.0400836	1.20371	66.993
[truncated: 19,458 more rows]

## Sheet: 5s_speed_heart_Rate
Snail	time_5s_(s)	speed_5s_(mm_s)	heart_rate_5s_(BPM)	distance_5s_(mm)	speed_(cm_min)	Total_mass(g)	shell_mass
19	5	1.57638	42.8959	7.76904	9.4583	8.1661	1.1712
19	10	0.58822	42.8465	2.93816	3.52932	8.1661	1.1712
19	15	1.71313	42.8019	8.50006	10.2788	8.1661	1.1712
19	20	0.439332	43.3327	2.12131	2.63599	8.1661	1.1712
19	25	0.913714	43.2798	4.564	5.48228	8.1661	1.1712
19	30	0.997518	42.2882	4.91617	5.98511	8.1661	1.1712
19	35	0.957415	41.8511	4.71852	5.74449	8.1661	1.1712
19	40	0.680676	42.2882	3.30931	4.08405	8.1661	1.1712
19	45	2.01336	42.8019	9.98968	12.0801	8.1661	1.1712
19	50	0.513704	42.5491	2.54885	3.08223	8.1661	1.1712
19	55	1.44488	42.8019	6.97661	8.66929	8.1661	1.1712
19	60	0.651302	42.2882	3.1665	3.90781	8.1661	1.1712
19	65	1.03601	42.1374	5.14039	6.21609	8.1661	1.1712
19	70	1.10381	41.3815	5.44	6.62284	8.1661	1.1712
19	75	0.884555	41.7907	4.27108	5.30733	8.1661	1.1712
19	80	0.724901	42.0395	3.54846	4.34941	8.1661	1.1712
20	5	0.130771	44.2805	0.6532	0.784624	7.9804	1.3813
20	10	0.177669	42.1224	0.887457	1.06601	7.9804	1.3813
20	15	0.409332	41.0889	2.04461	2.45599	7.9804	1.3813
20	20	0.440504	39.9465	2.17098	2.64302	7.9804	1.3813
20	25	0.404029	39.9465	2.01812	2.42417	7.9804	1.3813
20	30	0.420194	40.1602	2.08488	2.52117	7.9804	1.3813
20	35	0.391798	40.2359	1.93094	2.35079	7.9804	1.3813
20	40	0.383181	40.2359	1.88847	2.29909	7.9804	1.3813
20	45	0.809825	42.3392	3.99114	4.85895	7.9804	1.3813
20	50	0.144989	37.081	0.72422	0.869933	7.9804	1.3813
20	55	0.260893	41.4741	1.30316	1.56536	7.9804	1.3813
20	60	0.342913	41.0889	1.69001	2.05748	7.9804	1.3813
20	65	0.213426	41.1575	1.06606	1.28056	7.9804	1.3813
20	70	1.52134	39.7684	7.59907	9.12801	7.9804	1.3813
20	75	0.12829	45.3162	0.640807	0.769739	7.9804	1.3813
20	80	0.313368	45.4673	1.5444	1.88021	7.9804	1.3813
21	5	0.707775	51.9047	3.53534	4.24665	2.2694	0.2566
21	10	0.741166	47.3715	3.67745	4.447	2.2694	0.2566
21	15	0.577669	48.847	2.86622	3.46601	2.2694	0.2566
21	20	0.386306	51.0169	1.91673	2.31783	2.2694	0.2566
21	25	0.558271	49.4028	2.78856	3.34963	2.2694	0.2566
21	30	0.765631	50.728	3.79883	4.59379	2.2694	0.2566
21	35	1.15852	48.3192	5.74823	6.95112	2.2694	0.2566
21	40	0.934607	51.7414	4.60612	5.60764	2.2694	0.2566
21	45	0.849891	51.6967	4.21691	5.09935	2.2694	0.2566
21	50	1.00557	51.3638	4.98932	6.0334	2.2694	0.2566
21	55	0.986006	51.3638	4.79377	5.91604	2.2694	0.2566
21	60	0.871576	52.2489	4.29548	5.22946	2.2694	0.2566
21	65	0.941367	52.4754	4.67078	5.6482	2.2694	0.2566
21	70	0.758926	52.1189	3.76556	4.55355	2.2694	0.2566
21	75	-0.0141475	51.3596	-0.0706666	0.0848848	2.2694	0.2566
21	80	-0.0704902	52.0979	-0.349751	0.422941	2.2694	0.2566
22	5	0.359833	42.4292	1.76142	2.159	7.2145	1.1793
22	10	0.0263765	43.3327	0.131751	0.158259	7.2145	1.1793
22	15	0.424559	42.3335	2.10654	2.54736	7.2145	1.1793
22	20	-0.00393614	44.5598	-0.01953	0.0236169	7.2145	1.1793
22	25	0.191794	43.2132	0.95801	1.15076	7.2145	1.1793
22	30	0.0057536	43.515	0.0287392	0.0345216	7.2145	1.1793
22	35	-0.0496446	44.1162	-0.247975	0.297868	7.2145	1.1793
22	40	0.126712	42.1948	0.628709	0.760275	7.2145	1.1793
22	45	0.0556203	43.8467	0.277823	0.333722	7.2145	1.1793
22	50	-0.0940296	44.925	-0.469678	0.564178	7.2145	1.1793
22	55	0.140837	42.1536	0.70348	0.845021	7.2145	1.1793
22	60	0.0276898	42.9033	0.137388	0.166139	7.2145	1.1793
22	65	-0.065178	44.4042	-0.325564	0.391068	7.2145	1.1793
22	70	-0.00336168	45.213	-0.0167916	0.0201701	7.2145	1.1793
22	75	0.158111	44.1945	0.789766	0.948668	7.2145	1.1793
22	80	-0.0592455	43.4032	-0.293958	0.355473	7.2145	1.1793
25	5	0.397832	53.5092	1.98717	2.38699	10.166	1.8588
25	10	0.0358196	53.2533	0.177726	0.214917	10.166	1.8588
25	15	0.112963	51.3596	0.56425	0.677778	10.166	1.8588
25	20	0.338265	50.649	1.67837	2.02959	10.166	1.8588
25	25	1.3151	51.4077	6.56894	7.89062	10.166	1.8588
25	30	-0.0295088	52.6565	-0.147396	0.177053	10.166	1.8588
25	35	0.133329	52.4754	0.665979	0.799974	10.166	1.8588
25	40	0.376015	52.0979	1.66533	2.25609	10.166	1.8588
25	45	0.767959	50.7724	3.58023	4.60776	10.166	1.8588
25	50	0.958541	50.4136	4.78791	5.75124	10.166	1.8588
25	55	0.0316188	52.9237	0.156883	0.189713	10.166	1.8588
25	60	0.267949	52.8712	1.32948	1.6077	10.166	1.8588
25	65	0.262031	52.0979	0.97727	1.57218	10.166	1.8588
25	70	1.50968	50.2732	5.6305	9.05807	10.166	1.8588
25	75	0.0585705	52.1418	0.290609	0.351423	10.166	1.8588
25	80	0.253539	52.2672	1.17356	1.52123	10.166	1.8588
26	5	2.05161	49.0409	10.1795	12.3096	5.5942	0.3611
26	10	1.48635	47.2895	7.32535	8.91813	5.5942	0.3611
26	15	1.44779	48.248	7.18348	8.68672	5.5942	0.3611
26	20	1.14546	47.3222	5.64527	6.87274	5.5942	0.3611
26	25	0.849694	47.0027	4.24422	5.09817	5.5942	0.3611
26	30	0.962909	46.9863	4.80973	5.77746	5.5942	0.3611
26	35	1.1519	45.7132	5.63867	6.9114	5.5942	0.3611
26	40	1.56386	46.3801	7.6032	9.38319	5.5942	0.3611
26	45	1.24986	47.0027	6.24303	7.49914	5.5942	0.3611
26	50	1.23954	45.7889	6.10894	7.43723	5.5942	0.3611
26	55	1.25784	46.9863	6.19912	7.54702	5.5942	0.3611
26	60	1.58269	44.6651	7.80014	9.49616	5.5942	0.3611
26	65	1.74275	46.0971	8.64702	10.4565	5.5942	0.3611
26	70	1.653	46.6832	8.20171	9.91803	5.5942	0.3611
26	75	1.54306	47.3059	7.60484	9.25838	5.5942	0.3611
26	80	1.41177	46.9863	6.91074	8.4706	5.5942	0.3611
30	5	0.887494	47.3113	4.40348	5.32496	2.7812	0.259
30	10	0.752995	47.3059	3.76121	4.51797	2.7812	0.259
30	15	0.446659	49.5794	2.21619	2.67995	2.7812	0.259
30	20	0.561386	48.9048	2.78543	3.36832	2.7812	0.259
30	25	0.666825	49.3818	3.33079	4.00095	2.7812	0.259
30	30	0.913366	48.9226	4.53185	5.48019	2.7812	0.259
30	35	0.426794	49.5794	2.13184	2.56077	2.7812	0.259
30	40	0.816205	48.6031	4.02259	4.89723	2.7812	0.259
30	45	0.447631	49.2421	2.23592	2.68578	2.7812	0.259
30	50	0.466933	49.377	2.33233	2.8016	2.7812	0.259
30	55	0.460489	48.5853	2.28481	2.76294	2.7812	0.259
30	60	0.312755	49.9359	1.5518	1.87653	2.7812	0.259
30	65	0.425824	49.2614	2.12699	2.55495	2.7812	0.259
30	70	0.425356	49.2421	2.12465	2.55214	2.7812	0.259
30	75	0.40742	48.6031	2.03506	2.44452	2.7812	0.259
30	80	0.364217	48.5676	1.79501	2.1853	2.7812	0.259
32	5	0.848807	42.548	4.04194	5.09284	3.52	0.408
32	10	0.466447	42.8019	2.31437	2.79868	3.52	0.408
32	15	0.484891	42.8213	2.40588	2.90934	3.52	0.408
32	20	0.378203	43.1497	1.87653	2.26922	3.52	0.408
32	25	0.717867	42.3116	3.58575	4.3072	3.52	0.408
32	30	0.583273	40.855	2.91345	3.49964	3.52	0.408
32	35	0.548283	42.0508	2.70216	3.2897	3.52	0.408
32	40	0.242183	42.454	1.20164	1.4531	3.52	0.408
32	45	0.578647	42.0629	2.89034	3.47188	3.52	0.408
32	50	0.681175	41.1575	3.37978	4.08705	3.52	0.408
32	55	0.264247	42.0848	1.31992	1.58548	3.52	0.408
32	60	0.622336	42.1224	3.08784	3.73401	3.52	0.408
32	65	0.746199	44.7345	3.72726	4.47719	3.52	0.408
32	70	0.401228	44.7174	1.99077	2.40737	3.52	0.408
32	75	0.712351	43.4988	3.53447	4.27411	3.52	0.408
32	80	0.906542	43.8946	4.49799	5.43925	3.52	0.408
